# Supplementary material for: The external domains of the HIV-1 envelope are a mutational cold spot
Source: Nat Commun. 2015 Oct 9;6:8571. doi: 10.1038/ncomms9571 (PMC4687473; doi:10.1038/ncomms9571)
Supplement: Supplementary Data 1 — List of env spontaneous mutations produced in the shuttle vector. [file ncomms9571-s2.xlsx]

## Sheet: env
	single-nucleotide substitutions							point insertions and deletions
env	Position	Reference	Mutation	Line	Repetitions			Position	Reference	Mutation	Line
	65	G	A	1	1		env	1409	-	A	1
	115	G	A		1			1411	-	C	1
	252	G	A		1			1553	-	A	1
	306	G	A		1			511	-	T	2
	550	G	A		4			1292	-	G	2
	893	A	C		1			1852	-	G	2
	896	T	A		17			1987	-	T	2
	960	C	T		1			793	C	-	3
	1150	G	A		4			1158	-	T	3
	1221	G	A		5			1535	A	-	3
	1313	T	C		1			2449	-	A	3
	1331	A	T		1
	1346	G	A		2			large deletions (not used)
	1365	A	G		1			Position	Line
	1408	A	C		1		env	1-524	2
	1414	A	G		1			1781-2628	2
	1424	G	A		2			1706-2148	3
	1426	G	A		1			2552-2628	3
	1445	G	A		6
	1453	G	A		1
	1530	G	C		2
	1535	A	G		1
	1550	G	A		2
	1583	C	T		2
	1584	A	T		2
	1586	C	T		2
	1790	G	A		5
	1902	G	A		2
	1941	G	A		1
	1978	G	A		7
	1999	G	A		12
	2140	G	A		3
	2214	A	G		1
	2226	G	A		80
	2432	C	T		1
	2551	C	T		1
	2563	A	C		1
	2567	G	T		1
	81	T	C	2	1
	115	G	A		67
	252	G	A		67
	253	G	A		4
	306	G	A		69
	379	C	A		1
	509	T	A		2
	914	G	A		1
	1426	G	A		24
	1605	G	A		2
	1780	C	A		1
	1941	G	A		1
	2096	G	A		1
	2148	A	C		1
	2298	G	A		1
	2351	C	T		1
	2362	C	T		9
	57	G	A	3	1
	115	G	A		6
	163	G	A		1
	252	G	A		4
	253	G	T		1
	257	A	T		1
	259	G	T		1
	263	C	A		1
	306	G	A		3
	320	T	A		1
	350	G	T		2
	373	G	A		2
	456	G	A		2
	597	A	T		1
	1105	G	A		3
	1445	G	A		1
	1453	G	A		9
	1532	G	A		1
	1620	G	T		1
	1759	G	A		1
	1951	G	A		3
	1992	G	A		3
	2007	G	C		1
	2072	T	A		3
	2081	G	A		1
	2107	G	A		1
	2124	G	A		1
	2156	C	A		1
	2157	A	C		1
	2162	A	G		1
	2236	A	G		2
	2237	C	A		2
	2244	G	C		2
	2249	G	A		4
	2277	C	G		1
	2360	T	A		1
	2362	C	T		2
	2456	A	T		1
