# Supplementary material for: The external domains of the HIV-1 envelope are a mutational cold spot
Source: Nat Commun. 2015 Oct 9;6:8571. doi: 10.1038/ncomms9571 (PMC4687473; doi:10.1038/ncomms9571)
Supplement: Supplementary Data 2 — List of int-vif-vpr spontaneous mutations produced in the shuttle vector. [file ncomms9571-s3.xlsx]

## Sheet: int-vif-vpr
	single-nucleotide substitutions							point insertions and deletions
int-vif-vpr	Position	Reference	Mutation	Lineage	Repetitions			Position	Reference	Mutation	Lineage
	57	G	T	1	1		int-vif-vpr	1042	A	-	1
	154	G	A		2			378	T	-	2
	170	G	A		1			482	-	A	2
	209	G	A		2			883	-	T	2
	339	A	T		1			1548	-	TA	2
	360	T	A		1			661	-	T	3
	424	C	T		1			704	-	T	3
	448	G	A		1
	469	G	A		2
	552	T	A		1			large deletions (not used)
	579	A	G		1			Position	Lineage
	601	A	G		1		int-vif-vpr	268-272	1
	621	T	C		2			601-688	1
	637	C	T		2			494-680	2
	644	G	A		1
	728	G	A		1
	851	G	A		1
	948	G	C		1
	960	G	A		1
	999	G	A		1
	1077	G	A		2
	1158	C	T		1
	1244	C	T		1
	1279	A	G		1
	1312	G	A		1
	1330	A	G		1
	1378	G	A		2
	1382	G	A		1
	1390	G	A		1
	1417	G	A		1
	1476	C	T		1
	1492	G	A		2
	1495	G	A		1
	1505	T	A		1
	119	G	T	2	2
	150	G	A		1
	165	C	T		2
	182	G	A		4
	190	G	A		1
	194	G	A		1
	225	G	T		2
	283	C	T		1
	368	G	A		1
	454	G	A		1
	457	T	C		1
	477	G	A		4
	637	C	A		2
	785	G	A		1
	830	G	T		1
	835	G	A		1
	956	C	T		30
	999	G	A		1
	1174	G	A		1
	1187	G	A		1
	1239	G	A		1
	1325	G	A		1
	1378	G	C		1
	1410	G	A		1
	1516	T	A		1
	51	C	T	3	1
	209	G	T		1
	220	C	A		3
	314	C	T		1
	334	G	A		1
	346	G	T		1
	361	T	C		1
	426	C	A		1
	451	G	A		1
	454	G	A		2
	462	G	A		2
	535	G	A		1
	564	A	G		1
	579	A	G		2
	754	C	T		1
	808	G	A		1
	817	A	G		1
	895	T	A		1
	1025	C	A		1
	1058	C	T		1
	1106	G	A		3
	1112	G	A		3
	1160	G	A		2
	1211	G	A		2
	1223	G	T		2
	1224	G	A		2
	1244	C	T		1
	1256	G	A		1
	1265	G	A		1
	1312	G	A		1
	1324	G	A		1
	1339	G	A		1
	1383	G	A		1
	1390	G	A		1
	1431	C	G		1
	1491	G	A		1
