# Supplementary material for: The external domains of the HIV-1 envelope are a mutational cold spot
Source: Nat Commun. 2015 Oct 9;6:8571. doi: 10.1038/ncomms9571 (PMC4687473; doi:10.1038/ncomms9571)
Supplement: Supplementary Data 3 — Sequence coordinates of env mutations, mutation clusters, protein domains, entropy, location of B epitopes, and previously published SHAPE data. [file ncomms9571-s4.xlsx]

## Sheet: env
HXB2_site	env_site	Base	Residue	Protein	Protein_domain	glycosylated_gp120_OA	Mutation_number	Sequence_coverage	Mutations_window_15nt	p-value_window	mutation_cluster	B_epitopes_LANL	SHAPE_reactivity_Watts_2009	Paired_RNA_Watts_2009	Across_subptype_pairing_probability_Watts_2009
	17	t		gp120	SP	0	0	266	0	1	0
	18	a		gp120	SP	0	0	267	0	1	0
	19	c	Q	gp120	SP	0	0	267	0	1	0
	20	a		gp120	SP	0	0	267	0	1	0
	21	g		gp120	SP	0	0	267	0	1	0
	22	a	R	gp120	SP	0	0	267	0	1	0
	23	g		gp120	SP	0	0	267	0	1	0
	24	g		gp120	SP	0	0	267	0	1	0
6240	25	a	N	gp120	SP	0	0	267	0	1	0	0	1.07	0	0.49
6241	26	a		gp120	SP	0	0	267	0	1	0		0.87	0	0.2
6242	27	c		gp120	SP	0	0	267	0	1	0		0.78	0	0.28
6243	28	t	Y	gp120	SP	0	0	267	0	1	0	0	0.29	0	0.4
6244	29	a		gp120	SP	0	0	267	0	1	0		0.2	0	0.38
6245	30	t		gp120	SP	0	0	267	0	1	0		0.44	0	0.88
6246	31	c	Q	gp120	SP	0	0	267	0	1	0	0	0.19	0	0.72
6247	32	a		gp120	SP	0	0	267	0	1	0		0.61	0	0.02
6248	33	g		gp120	SP	0	0	267	0	1	0		0.66	0	0.01
6249	34	c	H	gp120	SP	0	0	267	0	1	0	0	0.31	0	0.01
6250	35	a		gp120	SP	0	0	267	0	1	0		0.42	0	0.01
6251	36	c		gp120	SP	0	0	267	0	1	0		0.02	1	0.88
6252	37	t	L	gp120	SP	0	0	267	0	1	0	0	0	1	0.97
6253	38	t		gp120	SP	0	0	267	0	1	0		0.06	1	0.93
6254	39	a		gp120	SP	0	0	267	0	1	0		0.07	1	0.28
6255	40	t	W	gp120	SP	0	0	268	0	1	0	0	0.04	1	0.27
6256	41	g		gp120	SP	0	0	268	0	1	0		0.05	1	0.02
6257	42	g		gp120	SP	0	0	268	0	1	0		0.13	1	0.03
6270	43	a	R	gp120	SP	0	0	268	0	1	0	0	1.29	0	0.02
6271	44	g		gp120	SP	0	0	268	0	1	0		1.11	0	0.87
6272	45	a		gp120	SP	0	0	268	0	1	0		1.12	0	0.9
6273	46	t	W	gp120	SP	0	0	268	0	1	0	0	0.57	0	0.81
6274	47	g		gp120	SP	0	0	268	0	1	0		0.45	1	0.03
6275	48	g		gp120	SP	0	0	268	0	1	0		0.41	1	0.01
6276	49	g	G	gp120	SP	0	0	268	0	1	0	0	0.04	1	0
6277	50	g		gp120	SP	0	0	268	1	0.322143	0		0	1	0
6278	51	t		gp120	SP	0	0	268	1	0.322241	0		0	1	0
6279	52	a	T	gp120	SP	0	0	268	1	0.32234	0	0	0.32	1	0
6280	53	c		gp120	SP	0	0	268	1	0.32234	0		0.15	0	0.01
6281	54	c		gp120	SP	0	0	269	1	0.322438	0		0.14	0	0.03
6282	55	a	M	gp120	SP	0	0	269	1	0.322536	0	0	0.44	0	0.04
6283	56	t		gp120	SP	0	0	269	1	0.322536	0		0.34	1	0.07
6284	57	g		gp120	SP	0	1	269	1	0.322634	0		0	1	0.04
6285	58	c	L	gp120	SP	0	0	269	2	0.0587897	0	0	0	1	0.01
6286	59	t		gp120	SP	0	0	269	2	0.0587897	0		0.03	1	0.01
6287	60	c		gp120	SP	0	0	269	2	0.058828	0		0.02	1	0.01
6288	61	c	L	gp120	SP	0	0	269	2	0.0588663	0	0	0.14	1	0.52
6289	62	t		gp120	SP	0	0	269	2	0.0588663	0		0.85	0	0.91
6290	63	t		gp120	SP	0	0	269	2	0.0588663	0		0.99	0	0.47
6291	64	g	G	gp120	SP	0	0	269	2	0.0588663	0	0	0.91	0	0.06
6292	65	g		gp120	SP	0	1	269	1	0.322929	0		0.65	0	0.01
6293	66	a		gp120	SP	0	0	269	1	0.322929	0		0.7	0	0.1
6294	67	a	M	gp120	SP	0	0	269	1	0.322929	0	0	1.05	0	0.78
6295	68	t		gp120	SP	0	0	269	1	0.322929	0		0.38	0	0.93
6296	69	g		gp120	SP	0	0	269	1	0.322929	0		1.28	0	0.91
6297	70	t	L	gp120	SP	0	0	269	1	0.322929	0	0	0.79	0	0.39
6298	71	t		gp120	SP	0	0	269	1	0.322929	0		0.63	0	0.21
6299	72	g		gp120	SP	0	0	269	1	0.322929	0		0.99	0	0.04
6300	73	a	M	gp120	SP	0	0	269	0	1	0	0	1.17	0	0.02
6301	74	t		gp120	SP	0	0	269	1	0.322929	0		0.53	0	0.07
6302	75	g		gp120	SP	0	0	269	1	0.322929	0		1.28	0	0.07
6303	76	a	T	gp120	SP	0	0	269	1	0.322929	0	0	1.01	0	0.18
6304	77	c		gp120	SP	0	0	269	1	0.322929	0		0.22	1	0.87
6305	78	a		gp120	SP	0	0	269	1	0.322929	0		0.06	1	0.86
6306	79	t	C	gp120	C1	0	0	269	1	0.322929	0	0	0	1	0.86
6307	80	g		gp120	C1	0	0	269	1	0.322929	0		0.12	1	0.86
6308	81	t		gp120	C1	0	1	269	1	0.322929	0		0.17	1	0.87
6309	82	a	S	gp120	C1	0	0	269	1	0.322929	0	0	0.45	1	0.82
6310	83	g		gp120	C1	0	0	269	1	0.322929	0		1.26	0	0.73
6311	84	t		gp120	C1	0	0	269	1	0.322929	0		0.58	0	0.09
6312	85	g	V	gp120	C1	0	0	269	1	0.322929	0	0	0.55	0	0.07
6313	86	t		gp120	C1	0	0	269	1	0.322929	0		0.27	0	0.05
6314	87	t		gp120	C1	0	0	269	1	0.322929	0		0.15	1	0.05
6315	88	a	T	gp120	C1	0	0	269	1	0.322929	0	0	0.17	1	0.02
6316	89	c		gp120	C1	0	0	269	0	1	0		0.02	1	0
6317	90	a		gp120	C1	0	0	269	0	1	0		0.2	1	0
6318	91	g	G	gp120	C1	0	0	269	0	1	0	0	0.2	1	0
6319	92	g		gp120	C1	0	0	269	0	1	0		0.5	1	0
6320	93	a		gp120	C1	0	0	269	0	1	0		0.98	0	0
6321	94	c	Q	gp120	C1	0	0	269	0	1	0	0	0.86	0	0
6322	95	a		gp120	C1	0	0	269	0	1	0		0.69	0	0
6323	96	g		gp120	C1	0	0	269	0	1	0		1.11	0	0.09
6327	97	t	W	gp120	C1	0	0	269	0	1	0	0	0.04	1	0.99
6328	98	g		gp120	C1	0	0	269	0	1	0		0	1	0.98
6329	99	g		gp120	C1	0	0	269	0	1	0		0.03	1	0.98
6330	100	g	V	gp120	C1	0	0	269	0	1	0	0	0	1	0.95
6331	101	t		gp120	C1	0	0	269	0	1	1		0.03	1	0.85
6332	102	c		gp120	C1	0	0	269	0	1	1		0.05	1	0.09
6333	103	a	T	gp120	C1	0	0	269	0	1	1	0	0.1	1	0.06
6334	104	c		gp120	C1	0	0	269	0	1	1		0.03	1	0.08
6335	105	a		gp120	C1	0	0	269	0	1	1		0.14	1	0.07
6336	106	g	V	gp120	C1	0	0	269	0	1	1	0	0.18	1	0.17
6337	107	t		gp120	C1	0	0	269	0	1	1		0.5	0	0.21
6338	108	a		gp120	C1	0	0	269	3	0.00739222	1		0.2	0	0.78
6339	109	t	Y	gp120	C1	0	0	269	3	0.00739222	1	0	0.6	0	0.87
6340	110	a		gp120	C1	0	0	269	3	0.00739222	1		0.77	0	0.9
6341	111	c		gp120	C1	0	0	269	3	0.00739222	1		0.35	0	0.85
6342	112	t	Y	gp120	C1	0	0	269	3	0.00739222	1	0	0.46	0	0.96
6343	113	a		gp120	C1	0	0	269	3	0.00739222	1		0.91	0	0.96
6344	114	t		gp120	C1	0	0	269	3	0.00739222	1		0.35	0	0.95
6345	115	g	G	gp120	C1	0	3	269	3	0.00739222	1	0	0.75	1	0.68
6346	116	g		gp120	C1	0	0	269	3	0.00739222	1		0.88	1	0.07
6347	117	a		gp120	C1	0	0	269	3	0.00739222	1		0.51	0	0.01
6348	118	g	V	gp120	C1	0	0	269	3	0.00739222	1	0	0.12	0	0.28
6349	119	t		gp120	C1	0	0	269	3	0.00739222	1		0.1	0	0.56
6350	120	a		gp120	C1	0	0	269	3	0.00739222	1		0.39	0	0.51
6351	121	c	P	gp120	C1	0	0	269	3	0.00739222	1	0	0.03	1	0.63
6352	122	c		gp120	C1	0	0	269	3	0.00739222	1		0.06	1	0.67
6353	123	t		gp120	C1	0	0	269	0	1	1		0.32	0	0.61
6354	124	g	V	gp120	C1	0	0	269	0	1	1	0	0.33	1	0.23
6355	125	t		gp120	C1	0	0	269	0	1	1		0.19	1	0.35
6356	126	a		gp120	C1	0	0	269	0	1	1		0.05	1	0.33
6357	127	t	W	gp120	C1	0	0	269	0	1	1	0	0.08	1	0.64
6358	128	g		gp120	C1	0	0	269	0	1	1		0.08	1	0.66
6359	129	g		gp120	C1	0	0	269	0	1	1		0.2	1	0.22
6360	130	a	K	gp120	C1	0	0	269	0	1	0	0	0.65	0	0.07
6361	131	a		gp120	C1	0	0	269	0	1	0		0.89	0	0.05
6362	132	a		gp120	C1	0	0	269	0	1	0		0.31	1	0.05
6363	133	g	D	gp120	C1	0	0	269	0	1	0	0	0.45	1	0.05
6364	134	a		gp120	C1	0	0	269	0	1	0		0.82	0	0.12
6365	135	t		gp120	C1	0	0	269	0	1	0		0.75	0	0.18
6366	136	g	A	gp120	C1	0	0	269	0	1	0	0	0.59	0	0.22
6367	137	c		gp120	C1	0	0	269	0	1	0		0.23	0	0.64
6368	138	a		gp120	C1	0	0	269	0	1	0		0.59	0	0.62
6369	139	g	E	gp120	C1	0	0	269	0	1	0	0	0.42	0	0.78
6370	140	a		gp120	C1	0	0	269	0	1	0		0	1	0.96
6371	141	g		gp120	C1	0	0	269	0	1	0		0.07	1	1
6372	142	a	T	gp120	C1	0	0	269	0	1	0	0	0.08	0	0.05
6373	143	c		gp120	C1	0	0	269	0	1	0		0.02	1	0.03
6374	144	c		gp120	C1	0	0	269	0	1	0		0.07	1	0.03
6375	145	a	T	gp120	C1	0	0	269	0	1	0	0	0.36	1	0.04
6376	146	c		gp120	C1	0	0	269	0	1	0		0.07	0	0.02
6377	147	c		gp120	C1	0	0	269	0	1	0		0.62	0	0.9
6378	148	c	L	gp120	C1	0	0	269	0	1	0	0	0.22	0	0.98
6379	149	t		gp120	C1	0	0	269	0	1	0		0.75	0	0.88
6380	150	a		gp120	C1	0	0	269	0	1	0		1.18	0	0.11
6381	151	t	F	gp120	C1	0	0	269	0	1	0	0	0.48	0	0.81
6382	152	t		gp120	C1	0	0	269	0	1	0		0.46	0	0.95
6383	153	t		gp120	C1	0	0	269	0	1	0		0.53	0	0.95
6384	154	t	C	gp120	C1	0	0	269	0	1	0	0	0.42	0	0.69
6385	155	g		gp120	C1	0	0	269	0	1	0		0.79	1	0.32
6386	156	t		gp120	C1	0	0	269	1	0.322929	0		0.19	1	0.05
6387	157	g	A	gp120	C1	0	0	269	1	0.322929	0	0	0.13	1	0.15
6388	158	c		gp120	C1	0	0	269	1	0.322929	0		0.09	1	0.19
6389	159	a		gp120	C1	0	0	269	1	0.322929	0		0.16	1	0.52
6390	160	t	S	gp120	C1	0	0	269	1	0.322929	0	0	0.09	1	0.46
6391	161	c		gp120	C1	0	0	269	1	0.322929	0		0.06	1	0.26
6392	162	a		gp120	C1	0	0	269	1	0.322929	0		0.21	1	0.24
6393	163	g	D	gp120	C1	0	1	269	1	0.322929	0	0	0.22	0	0.2
6394	164	a		gp120	C1	0	0	269	1	0.322929	0		0.16	1	0.62
6395	165	t		gp120	C1	0	0	269	1	0.322929	0		0.1	1	0.73
6396	166	g	A	gp120	C1	0	0	269	1	0.322929	0	0	0	1	0.75
6397	167	c		gp120	C1	0	0	269	1	0.322929	0		0.98	1	0.49
6398	168	t		gp120	C1	0	0	269	1	0.322929	0		1.59	0	0.21
6399	169	a	K	gp120	C1	0	0	269	1	0.322929	0	0	0.8	0	0.13
6400	170	a		gp120	C1	0	0	269	1	0.322929	0		1.11	0	0.01
6401	171	a		gp120	C1	0	0	269	0	1	0		0.03	0	0.01
6402	172	g	A	gp120	C1	0	0	269	0	1	0	0	0.02	1	0.26
6403	173	c		gp120	C1	0	0	269	0	1	0		0.09	1	0.69
6404	174	a		gp120	C1	0	0	269	0	1	0		0.03	1	0.78
6405	175	t	Y	gp120	C1	0	0	269	0	1	0	0	0.45	1	0.78
6406	176	a		gp120	C1	0	0	269	0	1	0		0.07	0	0.64
6407	177	t		gp120	C1	0	0	269	0	1	0		0.17	1	0.49
6408	178	g	E	gp120	C1	0	0	269	0	1	0	0	0.38	1	0.54
6409	179	a		gp120	C1	0	0	269	0	1	0		0.23	1	0.73
6410	180	g		gp120	C1	0	0	269	0	1	0		0.47	1	0.9
6411	181	a	T	gp120	C1	0	0	269	0	1	0	0	0.12	0	0.42
6412	182	c		gp120	C1	0	0	269	0	1	0		0.69	0	0.17
6413	183	a		gp120	C1	0	0	269	0	1	0		1.04	0	0.11
6414	184	g	E	gp120	C1	0	0	269	0	1	0	0	0.88	0	0.1
6415	185	a		gp120	C1	0	0	269	0	1	0		0.57	0	0.52
6416	186	a		gp120	C1	0	0	269	0	1	0		0.28	0	0.61
6417	187	a	K	gp120	C1	0	0	269	0	1	0	0	0.18	1	0.52
6418	188	a		gp120	C1	0	0	269	0	1	0		0.42	1	0.45
6419	189	g		gp120	C1	0	0	269	0	1	0		0.13	1	0.47
6420	190	c	H	gp120	C1	0	0	269	0	1	0	0	1.32	1	0.86
6421	191	a		gp120	C1	0	0	269	0	1	0		0.72	0	0.94
6422	192	t		gp120	C1	0	0	269	0	1	0		1.1	0	0.94
6423	193	a	N	gp120	C1	0	0	269	0	1	0	0	0.97	0	0.92
6424	194	a		gp120	C1	0	0	269	0	1	0		0.57	0	0.84
6425	195	t		gp120	C1	0	0	269	0	1	0		0.94	0	0.84
6426	196	g	V	gp120	C1	0	0	269	0	1	0	0	0.48	0	0.81
6427	197	t		gp120	C1	0	0	269	0	1	0		0.49	0	0.77
6428	198	c		gp120	C1	0	0	269	0	1	0		0.28	0	0.15
6429	199	t	W	gp120	C1	0	0	269	0	1	0	0	0.16	1	0.57
6430	200	g		gp120	C1	0	0	269	0	1	0		0.05	1	0.9
6431	201	g		gp120	C1	0	0	269	0	1	0		0.04	1	0.93
6432	202	g	A	gp120	C1	0	0	269	0	1	0	0	0	0	0.81
6433	203	c		gp120	C1	0	0	269	0	1	0		0	1	0.06
6434	204	t		gp120	C1	0	0	269	0	1	0		0.01	1	0.67
6435	205	a	T	gp120	C1	0	0	269	0	1	0	0	0.09	1	0.92
6436	206	c		gp120	C1	0	0	269	0	1	0		0	1	0.63
6437	207	a		gp120	C1	0	0	269	0	1	0		0.17	1	0.63
6438	208	c	H	gp120	C1	0	0	269	0	1	0	0	0.08	1	0.34
6439	209	a		gp120	C1	0	0	269	0	1	0		0.8	0	0.33
6440	210	t		gp120	C1	0	0	269	0	1	0		0.51	0	0.32
6441	211	g	A	gp120	C1	0	0	269	0	1	0	0	0.42	0	0.31
6442	212	c		gp120	C1	0	0	269	0	1	0		0.11	0	0.02
6443	213	c		gp120	C1	0	0	269	0	1	0		0	1	0.22
6444	214	t	C	gp120	C1	0	0	269	0	1	0	0	0.06	1	0.88
6445	215	g		gp120	C1	0	0	269	0	1	0		0	1	0.93
6446	216	t		gp120	C1	0	0	269	0	1	0		0.02	1	0.86
6447	217	g	V	gp120	C1	0	0	269	0	1	0	0	0.15	1	0.74
6448	218	t		gp120	C1	0	0	269	0	1	0		0.48	0	0.34
6449	219	a		gp120	C1	0	0	269	0	1	0		0.21	1	0.03
6450	220	c	P	gp120	C1	0	0	269	0	1	0	0	0	1	0.35
6451	221	c		gp120	C1	0	0	269	0	1	0		0	1	0.35
6452	222	c		gp120	C1	0	0	269	0	1	0		0.01	1	0.28
6453	223	a	T	gp120	C1	0	0	269	0	1	0	0	0.06	1	0.46
6454	224	c		gp120	C1	0	0	269	0	1	0		0	1	0.39
6455	225	a		gp120	C1	0	0	269	0	1	0		0.55	1	0.36
6456	226	g	D	gp120	C1	0	0	269	0	1	0	0	0.7	0	0.33
6457	227	a		gp120	C1	0	0	269	0	1	0		0.41	0	0.2
6458	228	c		gp120	C1	0	0	269	0	1	0		0	1	0.43
6459	229	c	P	gp120	C1	0	0	269	0	1	0	0	0	1	0.58
6460	230	c		gp120	C1	0	0	269	0	1	0		0	1	0.53
6461	231	c		gp120	C1	0	0	269	0	1	0		0.04	1	0.18
6462	232	a	N	gp120	C1	0	0	269	0	1	0	0	0.17	1	0.19
6463	233	a		gp120	C1	0	0	269	0	1	0		0.23	0	0.82
6464	234	c		gp120	C1	0	0	269	0	1	0		0.03	0	0.92
6465	235	c	P	gp120	C1	0	0	269	0	1	0	0	0	1	0.96
6466	236	c		gp120	C1	0	0	269	0	1	0		0	1	0.97
6467	237	a		gp120	C1	0	0	269	0	1	0		0.01	1	0.99
6468	238	c	Q	gp120	C1	0	0	269	0	1	1	0	0.03	1	0.99
6469	239	a		gp120	C1	0	0	269	0	1	1		0.17	1	0.98
6470	240	a		gp120	C1	0	0	269	0	1	1		0.14	1	0.97
6471	241	g	E	gp120	C1	0	0	269	0	1	1	0	0.33	1	0.1
6472	242	a		gp120	C1	0	0	269	0	1	1		0.92	0	0.01
6473	243	a		gp120	C1	0	0	269	0	1	1		1.36	0	0.01
6474	244	a	I	gp120	C1	0	0	269	0	1	1	0	0.74	0	0
6475	245	t		gp120	C1	0	0	269	3	0.00739222	1		0.4	0	0
6476	246	a		gp120	C1	0	0	269	5	5.42057e-05	1		0.63	0	0
6477	247	c	R	gp120	C1	0	0	269	5	5.42057e-05	1	0	0.4	0	0
6478	248	g		gp120	C1	0	0	269	5	5.42057e-05	1		0.08	0	0
6479	249	t		gp120	C1	0	0	269	5	5.42057e-05	1		0.46	0	0.01
6480	250	t	L	gp120	C1	0	0	269	6	3.48314e-06	1	0	0.28	0	0.03
6481	251	t		gp120	C1	0	0	269	6	3.48314e-06	1		0.32	0	0.05
6482	252	g		gp120	C1	0	3	269	7	1.9224e-07	1		0.22	1	0.05
6483	253	g	E	gp120	C1	0	2	269	7	1.9224e-07	1	0	0.24	1	0.05
6484	254	a		gp120	C1	0	0	269	7	1.9224e-07	1		0.13	1	0.03
6485	255	a		gp120	C1	0	0	269	7	1.9224e-07	1		0.62	0	0.74
6486	256	a	N	gp120	C1	0	0	269	8	9.29532e-09	1	0	0.8	0	0.94
6487	257	a		gp120	C1	0	1	269	8	9.29532e-09	1		0.67	0	0.7
6488	258	t		gp120	C1	0	0	269	8	9.29532e-09	1		0.31	0	0.89
6489	259	g	V	gp120	C1	0	1	269	8	9.29532e-09	1	0	0.59	0	0.77
6490	260	t		gp120	C1	0	0	269	5	5.42057e-05	1		0.27	0	0.43
6491	261	a		gp120	C1	0	0	269	3	0.00739222	1		0.69	0	0.27
6492	262	a	T	gp120	C1	0	0	269	3	0.00739222	1	0	0.69	0	0.66
6493	263	c		gp120	C1	0	1	269	3	0.00739222	1		0.11	0	0.89
6494	264	a		gp120	C1	0	0	269	3	0.00739222	1		1.47	0	0.93
6495	265	g	E	gp120	C1	0	0	269	2	0.0588663	1	0	0.35	0	0.92
6496	266	a		gp120	C1	0	0	269	2	0.0588663	1		0.94	0	0.82
6497	267	a		gp120	C1	0	0	269	1	0.322929	1		0.77	0	0.07
6498	268	g	D	gp120	C1	0	0	269	1	0.322929	1	0	0.64	0	0.04
6499	269	a		gp120	C1	0	0	269	1	0.322929	1		0.53	0	0.34
6500	270	t		gp120	C1	0	0	269	1	0.322929	1		0.29	0	0.37
6501	271	t	F	gp120	C1	0	0	269	0	1	1	0	0.31	0	0.74
6502	272	t		gp120	C1	0	0	269	0	1	0		0.33	0	0.86
6503	273	t		gp120	C1	0	0	269	0	1	0		0.38	0	0.83
6504	274	a	N	gp120	C1	0	0	269	0	1	0	0	0.69	0	0.2
6505	275	a		gp120	C1	0	0	269	0	1	0		0.49	0	0.05
6506	276	c		gp120	C1	0	0	269	0	1	0		0.09	1	0.5
6507	277	a	M	gp120	C1	0	0	269	0	1	0	0	0.25	1	0.54
6508	278	t		gp120	C1	0	0	269	0	1	0		0.13	1	0.48
6509	279	g		gp120	C1	0	0	269	0	1	0		0.28	1	0.24
6510	280	t	W	gp120	C1	0	0	269	0	1	0	0	0.17	1	0.25
6511	281	g		gp120	C1	0	0	268	0	1	0		0.74	0	0.19
6512	282	g		gp120	C1	0	0	269	0	1	0		0.54	0	0.18
6513	283	a	K	gp120	C1	0	0	269	0	1	0	0	0.85	0	0.03
6514	284	a		gp120	C1	0	0	269	0	1	0		0.81	0	0.25
6515	285	a		gp120	C1	0	0	269	0	1	0		0.73	0	0.33
6516	286	a	N	gp120	C1	0	0	269	0	1	0	0	0.82	0	0.33
6517	287	a		gp120	C1	0	0	269	0	1	0		0.88	0	0.71
6518	288	t		gp120	C1	0	0	269	0	1	0		0.78	0	0.81
6519	289	a	S	gp120	C1	0	0	269	0	1	0	0	0.85	0	0.55
6520	290	g		gp120	C1	0	0	269	0	1	0		0.37	1	0.94
6521	291	c		gp120	C1	0	0	269	0	1	0		0.09	1	0.99
6522	292	a	M	gp120	C1	0	0	269	0	1	1	0	0.26	1	0.99
6523	293	t		gp120	C1	0	0	269	0	1	1		0.16	1	0.99
6524	294	g		gp120	C1	0	0	269	0	1	1		0.11	1	0.97
6525	295	g	V	gp120	C1	0	0	269	0	1	1	0	0.3	0	0.97
6526	296	t		gp120	C1	0	0	269	0	1	1		0.18	0	0.96
6527	297	g		gp120	C1	0	0	269	0	1	1		0.81	0	0.05
6528	298	g	E	gp120	C1	0	0	269	0	1	1	0	0.81	0	0.13
6529	299	a		gp120	C1	0	0	269	3	0.00739222	1		0.61	0	0.14
6530	300	g		gp120	C1	0	0	269	3	0.00739222	1		0.4	1	0.95
6531	301	c	Q	gp120	C1	0	0	269	3	0.00739222	1	0	0.09	1	0.9
6532	302	a		gp120	C1	0	0	269	3	0.00739222	1		0.5	1	0.17
6533	303	g		gp120	C1	0	0	269	3	0.00739222	1		0.25	0	0.01
6534	304	a	M	gp120	C1	0	0	269	3	0.00739222	1	0	0.52	1	0.04
6535	305	t		gp120	C1	0	0	269	3	0.00739222	1		0.28	1	0.07
6536	306	g		gp120	C1	0	3	269	3	0.00739222	1		0.55	1	0.04
6537	307	a	N	gp120	C1	0	0	269	3	0.00739222	1	0	0.13	1	0.03
6538	308	a		gp120	C1	0	0	269	3	0.00739222	1		0.75	0	0.02
6539	309	t		gp120	C1	0	0	269	3	0.00739222	1		0.4	0	0.15
6540	310	g	E	gp120	C1	0	0	269	3	0.00739222	1	0	0.93	0	0.89
6541	311	a		gp120	C1	0	0	269	3	0.00739222	1		0.53	1	0.91
6542	312	g		gp120	C1	0	0	269	3	0.00739222	1		0.44	1	0.13
6543	313	g	D	gp120	C1	0	0	269	4	0.000705451	1	0	0.4	1	0.25
6544	314	a		gp120	C1	0	0	269	1	0.322929	1		0.53	0	0.15
6545	315	t		gp120	C1	0	0	269	1	0.322929	1		0.09	0	0.17
6546	316	a	I	gp120	C1	0	0	269	1	0.322929	1	0	1.05	0	0.38
6547	317	t		gp120	C1	0	0	269	1	0.322929	1		0.5	0	0.67
6548	318	a		gp120	C1	0	0	269	1	0.322929	1		0.76	0	0.64
6549	319	a	I	gp120	C1	0	0	269	1	0.322929	1	0	0.69	0	0.37
6550	320	t		gp120	C1	0	1	269	1	0.322929	1		0.33	1	0.36
6551	321	t		gp120	C1	0	0	269	1	0.322929	0		0.16	1	0.48
6552	322	a	S	gp120	C1	0	0	269	1	0.322929	0	0	0.52	1	0.32
6553	323	g		gp120	C1	0	0	269	1	0.322929	0		0.49	0	0.19
6554	324	t		gp120	C1	0	0	269	1	0.322929	0		0.38	0	0.17
6555	325	c	L	gp120	C1	0	0	269	1	0.322929	0	0	0.41	0	0.25
6556	326	t		gp120	C1	0	0	269	1	0.322929	0		0.56	0	0.54
6557	327	a		gp120	C1	0	0	269	1	0.322929	0		0.95	0	0.47
6558	328	t	W	gp120	C1	0	0	269	0	1	0	0	0.41	1	0.6
6559	329	g		gp120	C1	0	0	269	0	1	0		0.39	1	0.48
6560	330	g		gp120	C1	0	0	269	0	1	0		0.23	1	0.24
6561	331	g	D	gp120	C1	0	0	269	0	1	0	0	0.18	0	0.24
6562	332	a		gp120	C1	0	0	269	0	1	0		0.46	0	0.15
6563	333	t		gp120	C1	0	0	269	0	1	0		0.15	0	0.11
6564	334	c	Q	gp120	C1	0	0	269	0	1	0	0	0.28	0	0.05
6565	335	a		gp120	C1	0	0	269	0	1	0		0.7	0	0.05
6566	336	a		gp120	C1	0	0	269	0	1	0		0.67	0	0.09
6567	337	a	S	gp120	C1	0	0	269	0	1	0	0	0.99	0	0.1
6568	338	g		gp120	C1	0	0	269	0	1	0		0.26	0	0.15
6569	339	c		gp120	C1	0	0	269	0	1	0		0.02	1	0.44
6570	340	c	L	gp120	C1	0	0	269	0	1	0	0	0.05	1	0.72
6571	341	t		gp120	C1	0	0	269	0	1	0		0.49	1	0.55
6572	342	a		gp120	C1	0	0	269	0	1	0		1.05	0	0.42
6573	343	a	K	gp120	C1	0	0	269	1	0.322929	0	0	0.88	0	0.03
6574	344	a		gp120	C1	0	0	269	1	0.322929	0		0.73	0	0.02
6575	345	a		gp120	C1	0	0	269	1	0.322929	0		0.2	1	0.97
6576	346	c	P	gp120	C1	0	0	269	1	0.322929	0	0	0	1	0.99
6577	347	c		gp120	C1	0	0	269	1	0.322929	0		0.02	0	0.98
6578	348	a		gp120	C1	0	0	269	1	0.322929	0		0.18	1	0.98
6579	349	t	C	gp120	C1	0	0	269	1	0.322929	0	0	0.26	1	0.97
6580	350	g		gp120	C1	0	1	269	1	0.322929	0		0.3	0	0.98
6581	351	t		gp120	C1	0	0	269	1	0.322929	0		0.12	1	0.95
6582	352	g	V	gp120	C1	0	0	269	1	0.322929	0	0	0.53	1	0.21
6583	353	t		gp120	C1	0	0	269	1	0.322929	0		0.17	1	0.48
6584	354	a		gp120	C1	0	0	269	1	0.322929	0		0.78	0	0.33
6585	355	a	K	gp120	C1	0	0	269	1	0.322929	0	0	0.71	0	0.38
6586	356	a		gp120	C1	0	0	269	1	0.322929	0		0.71	0	0.45
6587	357	a		gp120	C1	0	0	269	1	0.322929	0		0.47	0	0.29
6588	358	t	L	gp120	C1	0	0	269	0	1	0	0	0.3	0	0.17
6589	359	t		gp120	C1	0	0	269	0	1	0		0.67	0	0.24
6590	360	a		gp120	C1	0	0	269	0	1	0		0.78	0	0.17
6591	361	a	T	gp120	C1	0	0	269	0	1	0	0	0.55	1	0.19
6592	362	c		gp120	C1	0	0	269	0	1	0		0.14	1	0.17
6593	363	c		gp120	C1	0	0	269	0	1	0		0.06	1	0.03
6594	364	c	P	gp120	C1	0	0	269	0	1	0	0	0.01	0	0.18
6595	365	c		gp120	C1	0	0	269	0	1	0		0.03	1	0.18
6596	366	a		gp120	C1	0	0	269	1	0.322929	0		0.12	1	0.24
6597	367	c	L	gp120	C1	0	0	269	1	0.322929	0	0	0.04	1	0.22
6598	368	t		gp120	C1	0	0	269	1	0.322929	0		0.23	1	0.77
6599	369	c		gp120	C1	0	0	269	1	0.322929	0		0.31	1	0.9
6600	370	t	C	gp120	C1	0	0	269	1	0.322929	0	0	0.44	1	0.92
6601	371	g		gp120	C1	0	0	269	1	0.322929	0		0.66	0	0.81
6602	372	t		gp120	C1	0	0	269	2	0.0588663	0		0.37	1	0.45
6603	373	g	V	gp120	C1	0	1	269	2	0.0588663	0	0	0.21	1	0.15
6604	374	t		gp120	C1	0	0	269	2	0.0588663	0		0.25	1	0.92
6605	375	c		gp120	C1	0	0	269	2	0.0588663	0		0.39	1	0.88
6606	376	a	T	gp120	C1	0	0	269	2	0.0588663	0	0	0.69	0	0.84
6607	377	c		gp120	C1	0	0	269	2	0.0588663	0		0.44	1	0.76
6608	378	t		gp120	C1	0	0	269	2	0.0588663	0		0.25	1	0.69
6609	379	c	L	gp120	C1	0	1	269	2	0.0589045	0	0	0.59	0	0.68
6610	380	t		gp120	C1	0	0	269	2	0.0589428	0		1.07	0	0.74
6611	381	a		gp120	C1	0	0	269	1	0.323125	0		0.95	0	0.73
6612	382	a	N	gp120	C1	0	0	269	1	0.323223	0	0	0.98	0	0.67
6613	383	a		gp120	C1	0	0	269	1	0.323321	0		0.76	0	0.66
6614	384	c		gp120	C1	0	0	269	1	0.323321	0		0.36	0	0.73
6615	385	t	C	gp120	V1	1	0	270	1	0.32342	0	1	0.19	0	0.73
6616	386	g		gp120	V1	1	0	270	1	0.323518	0		0.27	1	0.4
6617	387	t		gp120	V1	1	0	270	0	1	0		0.13	1	0.01
6618	388	a	T	gp120	V1	1	0	270	0	1	0	1	0.32	0	0.01
6619	389	c		gp120	V1	1	0	270	0	1	0		0.08	0	0
6620	390	t		gp120	V1	1	0	270	0	1	0		0.35	0	0
6621	391	g	D	gp120	V1	1	0	270	0	1	0	1	0.58	0	0
6622	392	a		gp120	V1	1	0	270	0	1	0		0.54	0	0
6623	393	c		gp120	V1	1	0	270	0	1	0		0.38	0	0
6624	394	t	W	gp120	V1	1	0	270	0	1	0	1	0.79	0	0
6625	395	g		gp120	V1	1	0	270	0	1	0		0.55	0	0
6626	396	g		gp120	V1	1	0	270	0	1	0		0.85	0	0
6627	397	a	T	gp120	V1	1	0	270	0	1	0	1	0.97	0	0
6628	398	c		gp120	V1	1	0	270	0	1	0		0.97	0	0
6629	399	c		gp120	V1	1	0	270	0	1	0		0.86	0	0
6630	400	a	N	gp120	V1	1	0	270	0	1	0	1	0.88	0	0
6631	401	a		gp120	V1	1	0	270	0	1	0		0.94	0	0
6632	402	t		gp120	V1	1	0	270	0	1	0		0.47	0	0
6633	403	a	N	gp120	V1	1	0	270	0	1	0	1	0.54	0	0
6634	404	a		gp120	V1	1	0	270	0	1	0		0.66	0	0
6635	405	t		gp120	V1	1	0	270	0	1	0		0.37	0	0
6636	406	g	A	gp120	V1	1	0	270	0	1	0	1	0.24	0	0
6637	407	c		gp120	V1	1	0	270	0	1	0		0.04	0	0
6638	408	c		gp120	V1	1	0	270	0	1	0		0.3	0	0
6639	409	a	T	gp120	V1	1	0	270	0	1	0	1	0.55	0	0
6640	410	c		gp120	V1	1	0	270	0	1	0		0.81	0	0
6641	411	t		gp120	V1	1	0	270	0	1	0		0.45	0	0
6642	412	a	S	gp120	V1	1	0	270	0	1	0	1	0.4	0	0
6643	413	g		gp120	V1	1	0	270	0	1	0		0.13	1	0
6644	414	t		gp120	V1	1	0	270	0	1	0		0.23	1	0
6645	415	a	T	gp120	V1	1	0	270	0	1	0	1	0.4	0	0
6646	416	c		gp120	V1	1	0	270	0	1	0		0.64	0	0
6647	417	g		gp120	V1	1	0	270	0	1	0		0.44	0	0
6648	418	a	N	gp120	V1	1	0	270	0	1	0	1	0.6	0	0
6649	419	a		gp120	V1	1	0	270	0	1	0		0.56	0	0
6650	420	c		gp120	V1	1	0	270	0	1	0		0.54	0	0
6651	421	c	Q	gp120	V1	1	0	270	0	1	0	1	0.55	0	0
6652	422	a		gp120	V1	1	0	270	0	1	0		0.43	0	0
6653	423	a		gp120	V1	1	0	270	0	1	0		0.51	0	0
6654	424	a	T	gp120	V1	1	0	270	0	1	0	1	0.66	0	0
6655	425	c		gp120	V1	1	0	270	0	1	0		0.54	0	0
6656	426	c		gp120	V1	1	0	270	0	1	0		0.19	0	0
6657	427	a	T	gp120	V1	1	0	270	0	1	0	1	0.29	1	0
6658	428	c		gp120	V1	1	0	270	0	1	0		0.19	1	0
6659	429	t		gp120	V1	1	0	270	0	1	0		0.42	0	0
6660	430	c	P	gp120	V1	1	0	270	0	1	0	1	0.57	0	0
6661	431	c		gp120	V1	1	0	270	0	1	0		0.59	0	0
6662	432	t		gp120	V1	1	0	270	0	1	0		0.64	0	0
6663	433	g	A	gp120	V1	1	0	270	0	1	0	1	0.86	0	0
6664	434	c		gp120	V1	1	0	270	0	1	0		0.41	0	0
6665	435	c		gp120	V1	1	0	270	0	1	0		0.47	0	0
6666	436	a	T	gp120	V1	1	0	270	0	1	0	1	0.65	0	0
6667	437	c		gp120	V1	1	0	270	0	1	0		0.42	0	0
6668	438	t		gp120	V1	1	0	270	0	1	0		0.71	0	0
6669	439	a	S	gp120	V1	1	0	270	0	1	0	1	0.66	0	0
6670	440	g		gp120	V1	1	0	270	0	1	0		0.44	0	0
6671	441	t		gp120	V1	1	0	270	0	1	0		0.46	0	0
6672	442	g	E	gp120	V1	1	0	270	0	1	0	1	0.69	0	0
6673	443	a		gp120	V1	1	0	270	0	1	0		0.87	0	0
6674	444	g		gp120	V1	1	0	270	0	1	0		0.64	0	0
6675	445	g	E	gp120	V1	1	0	270	0	1	0	1	0.92	0	0
6676	446	a		gp120	V1	1	0	270	0	1	0		0.8	0	0
6677	447	g		gp120	V1	1	0	270	0	1	0		0.71	0	0
6678	448	a	T	gp120	V1	1	0	270	0	1	0	0	0.49	0	0
6679	449	c		gp120	V1	1	0	270	1	0.32391	0		0.76	0	0
6680	450	a		gp120	V1	1	0	270	1	0.32391	0		0.61	0	0
6681	451	g	G	gp120	V1	1	0	270	1	0.32391	0	0	0.67	0	0
6682	452	g		gp120	V1	1	0	270	1	0.32391	0		0.68	0	0
6683	453	a		gp120	V1	1	0	270	1	0.32391	0		0.71	0	0
6684	454	g	V	gp120	V1	1	0	270	1	0.32391	0	0	1.6	0	0
6685	455	t		gp120	V1	1	0	270	1	0.32391	0		0.08	0	0.04
6686	456	g		gp120	V1	1	1	270	1	0.32391	0		1.37	0	0.04
6687	457	a	K	gp120	V1	1	0	270	1	0.32391	0	0	1.04	0	0.04
6688	458	a		gp120	V1	1	0	270	1	0.32391	0		0.75	0	0.05
6689	459	a		gp120	V1	1	0	270	1	0.32391	0		0.87	0	0.97
6690	460	a	N	gp120	V1	1	0	270	1	0.32391	0	0	0.86	0	1
6691	461	a		gp120	V1	1	0	270	1	0.32391	0		0.54	0	0.62
6692	462	c		gp120	V1	1	0	270	1	0.32391	0		0.12	1	0.04
6693	463	t	C	gp120	V2	1	0	270	1	0.32391	0	0	0.09	1	0.07
6694	464	g		gp120	V2	1	0	270	0	1	0		0.23	1	0.07
6695	465	c		gp120	V2	1	0	270	0	1	0		0.04	1	0
6696	466	t	S	gp120	V2	1	0	270	0	1	0	0	0.01	1	0
6697	467	c		gp120	V2	1	0	270	0	1	0		0.01	1	0.01
6698	468	t		gp120	V2	1	0	270	0	1	0		0.11	1	0.91
6699	469	t	F	gp120	V2	1	0	270	0	1	0	0	0.2	1	0.93
6700	470	t		gp120	V2	1	0	270	0	1	0		0.26	1	0.56
6701	471	c		gp120	V2	1	0	270	0	1	0		0.16	1	0.07
6702	472	a	N	gp120	V2	1	0	270	0	1	0	0	0.83	0	0.07
6703	473	a		gp120	V2	1	0	270	0	1	0		1.04	0	0.05
6704	474	t		gp120	V2	1	0	270	0	1	0		0.46	0	0.94
6705	475	a	I	gp120	V2	1	0	270	0	1	0	1	0.54	0	0.93
6706	476	t		gp120	V2	1	0	270	0	1	0		0.16	0	0.29
6707	477	a		gp120	V2	1	0	270	0	1	0		0.22	0	0
6708	478	a	T	gp120	V2	1	0	270	0	1	0	1	0.52	0	0
6709	479	c		gp120	V2	1	0	270	0	1	0		0.47	0	0
6710	480	c		gp120	V2	1	0	270	0	1	0		0.4	0	0
6711	481	a	T	gp120	V2	1	0	270	0	1	0	2	0.46	0	0.25
6712	482	c		gp120	V2	1	0	270	0	1	0		0.07	0	0.91
6713	483	a		gp120	V2	1	0	270	0	1	0		0.69	0	0.91
6714	484	g	E	gp120	V2	1	0	270	0	1	0	2	0.63	0	0
6715	485	a		gp120	V2	1	0	270	0	1	0		0.42	0	0
6716	486	a		gp120	V2	1	0	270	0	1	0		0.18	0	0
6717	487	c	L	gp120	V2	1	0	270	0	1	0	2	0.7	0	0.02
6718	488	t		gp120	V2	1	0	270	0	1	0		0.45	0	0.99
6719	489	a		gp120	V2	1	0	270	0	1	0		0.86	0	0.99
6720	490	a	R	gp120	V2	1	0	270	0	1	0	2	0.74	0	0
6721	491	g		gp120	V2	1	0	270	0	1	0		0.96	0	0
6722	492	a		gp120	V2	1	0	270	0	1	0		0.85	0	0
6723	493	g	D	gp120	V2	1	0	270	0	1	0	2	0.68	0	0
6724	494	a		gp120	V2	1	0	270	0	1	0		1.08	0	0
6725	495	t		gp120	V2	1	0	270	0	1	0		0.73	0	0.99
6726	496	a	K	gp120	V2	1	0	270	0	1	0	2	0.93	0	0.99
6727	497	a		gp120	V2	1	0	270	0	1	0		0.77	0	0.02
6728	498	g		gp120	V2	1	0	270	0	1	0		0.46	1	0
6729	499	a	K	gp120	V2	1	0	270	0	1	0	2	0.08	1	0
6730	500	a		gp120	V2	1	0	270	0	1	0		0.06	1	0
6731	501	a		gp120	V2	1	0	270	0	1	0		0.01	1	0
6732	502	c	Q	gp120	V2	1	0	270	1	0.32391	0	2	0.07	1	0
6733	503	a		gp120	V2	1	0	270	1	0.32391	0		0.55	1	0
6734	504	g		gp120	V2	1	0	270	2	0.0592494	0		0.53	0	0
6735	505	a	K	gp120	V2	1	0	270	2	0.0592494	0	3	0.59	0	0
6736	506	a		gp120	V2	1	0	270	2	0.0592494	0		0.77	0	0
6737	507	a		gp120	V2	1	0	270	2	0.0592494	0		0.68	0	0
6738	508	g	V	gp120	V2	1	0	270	2	0.0592494	0	3	0.61	0	0
6739	509	t		gp120	V2	1	1	270	2	0.0592494	0		0.53	0	0
6740	510	c		gp120	V2	1	0	270	2	0.0592494	0		0.61	0	0
6741	511	t	Y	gp120	V2	1	1	270	2	0.0592494	0	3	0.5	0	0
6742	512	a		gp120	V2	1	0	270	2	0.0592494	0		2.28	0	0.15
6743	513	t		gp120	V2	1	0	270	2	0.0592494	0		0.35	1	0.5
6744	514	t	S	gp120	V2	1	0	270	2	0.0592878	0	3	0.26	1	0.39
6745	515	c		gp120	V2	1	0	270	2	0.0593262	0		0.16	1	0.28
6746	516	a		gp120	V2	1	0	270	2	0.0593262	0		0.26	1	0.27
6747	517	c	L	gp120	V2	1	0	270	1	0.324204	0	3	0.21	1	0.89
6748	518	t		gp120	V2	1	0	270	1	0.324302	0		0.34	1	0.88
6749	519	g		gp120	V2	1	0	270	0	1	0		0.09	0	0
6750	520	t	F	gp120	V2	1	0	271	0	1	0	4	0.12	0	0.07
6751	521	t		gp120	V2	1	0	271	0	1	0		0.24	0	0.07
6752	522	t		gp120	V2	1	0	271	0	1	0		0.75	0	0
6753	523	t	Y	gp120	V2	1	0	271	0	1	0	4	0.63	0	0.01
6754	524	a		gp120	V2	1	0	271	0	1	0		1.4	0	0.04
6755	525	t		gp120	V2	1	0	271	0	1	0		0.38	0	0.04
6756	526	a	K	gp120	V2	1	0	271	0	1	0	4	1.28	0	0.93
6757	527	a		gp120	V2	1	0	271	0	1	0		1.75	0	0.95
6758	528	a		gp120	V2	1	0	271	0	1	0		0.4	0	0.03
6759	529	c	L	gp120	V2	1	0	271	0	1	0	4	0.12	0	0.01
6760	530	t		gp120	V2	1	0	271	0	1	0		0.26	0	0.37
6761	531	t		gp120	V2	1	0	271	0	1	0		0.41	0	0.96
6762	532	g	D	gp120	V2	1	0	271	0	1	0	4	0.81	0	0.63
6763	533	a		gp120	V2	1	0	271	0	1	0		1.17	0	0.28
6764	534	t		gp120	V2	1	0	271	0	1	0		0.29	0	0.85
6765	535	g	V	gp120	V2	1	0	271	0	1	0	3	1.02	0	0.84
6766	536	t		gp120	V2	1	0	271	0	1	0		0.51	0	0.13
6767	537	a		gp120	V2	1	0	271	0	1	0		0.96	0	0.16
6768	538	g	V	gp120	V2	1	0	271	0	1	0	3	1.01	0	0.14
6769	539	t		gp120	V2	1	0	271	0	1	0		0.41	0	0
6770	540	a		gp120	V2	1	0	271	0	1	0		0.44	1	0
6771	541	c	Q	gp120	V2	1	0	271	0	1	0	2	0.12	1	0.01
6772	542	a		gp120	V2	1	0	271	0	1	0		0.13	1	0.84
6773	543	a		gp120	V2	1	0	271	1	0.324889	0		0.36	0	0.84
6774	544	a	I	gp120	V2	1	0	271	1	0.324889	0	1	0.6	0	0.42
6775	545	t		gp120	V2	1	0	271	1	0.324889	0		0.4	0	0.42
6776	546	t		gp120	V2	1	0	271	1	0.324889	0		0.65	0	0.35
6777	547	a	S	gp120	V2	1	0	271	1	0.324889	0	1	0.41	0	0
6778	548	g		gp120	V2	1	0	271	1	0.324889	0		0.99	0	0
6779	549	t		gp120	V2	1	0	271	1	0.324889	0		0.69	0	0
6780	550	g	E	gp120	V2	1	1	271	1	0.324889	0	1	0.94	0	0
6781	551	a		gp120	V2	1	0	271	1	0.324889	0		0.98	0	0
6782	552	a		gp120	V2	1	0	271	1	0.324889	0
	553	a	N	gp120	V2	1	0	271	1	0.324889	0	1
	554	a		gp120	V2	1	0	271	1	0.324889	0
	555	t		gp120	V2	1	0	271	1	0.324889	0
	556	a	N	gp120	V2	1	0	271	1	0.324889	0	1
	557	a		gp120	V2	1	0	271	1	0.324889	0
	558	t		gp120	V2	1	0	271	0	1	0
	559	a	S	gp120	V2	1	0	271	0	1	0	1
	560	g		gp120	V2	1	0	271	0	1	0
	561	t		gp120	V2	1	0	271	0	1	0
	562	a	S	gp120	V2	1	0	271	0	1	0	1
	563	g		gp120	V2	1	0	271	0	1	0
	564	t		gp120	V2	1	0	271	0	1	0
	565	a	N	gp120	V2	1	0	271	0	1	0	1
	566	a		gp120	V2	1	0	271	0	1	0
	567	c		gp120	V2	1	0	271	0	1	0
	568	a	S	gp120	V2	1	0	271	0	1	0	1
	569	g		gp120	V2	1	0	271	0	1	0
	570	t		gp120	V2	1	0	271	0	1	0
	571	a	S	gp120	V2	1	0	272	0	1	0	1
	572	g		gp120	V2	1	0	272	0	1	0
	573	t		gp120	V2	1	0	272	0	1	0
6783	574	a	N	gp120	V2	1	0	272	0	1	0	1
6784	575	a		gp120	V2	1	0	272	0	1	0
6785	576	t		gp120	V2	1	0	272	0	1	0
6786	577	t	F	gp120	V2	1	0	272	0	1	0	1
6787	578	t		gp120	V2	1	0	272	0	1	0
6788	579	t		gp120	V2	1	0	272	0	1	0		0.59	0	0
6789	580	a	T	gp120	V2	1	0	272	0	1	0	1	0.56	0	0
6790	581	c		gp120	V2	1	0	272	0	1	0		0.09	0	0
6791	582	t		gp120	V2	1	0	272	0	1	0		0.2	0	0
6792	583	c	Q	gp120	V2	1	0	272	0	1	0	1	0.65	1	0
6793	584	a		gp120	V2	1	0	272	0	1	0		0.37	1	0.04
6794	585	g		gp120	V2	1	0	272	0	1	0		0.21	1	0.96
6795	586	t	Y	gp120	V2	1	0	272	0	1	0	1	0.29	0	0.99
6796	587	a		gp120	V2	1	0	272	0	1	0		0.16	1	0.76
6797	588	t		gp120	V2	1	0	272	0	1	0		0.37	1	0.4
6798	589	a	R	gp120	V2	1	0	272	0	1	0	1	0.75	1	0.16
6799	590	g		gp120	V2	1	0	272	1	0.325867	0		0.2	1	0.09
6800	591	a		gp120	V2	1	0	272	1	0.325867	0		0.09	1	0.51
6801	592	c	L	gp120	V2	1	0	272	1	0.325867	0	1	0.23	1	0.85
6802	593	t		gp120	V2	1	0	272	1	0.325867	0		0.47	0	0.43
6803	594	a		gp120	V2	1	0	272	1	0.325867	0		0.62	0	0.06
6804	595	a	I	gp120	V2	1	0	272	1	0.325867	0	1	0.81	0	0.24
6805	596	t		gp120	V2	1	0	272	1	0.325867	0		0.69	0	0.28
6806	597	a		gp120	V2	1	1	272	1	0.325867	0		0.74	0	0.15
6807	598	a	N	gp120	V2	1	0	272	1	0.325867	0	1	0.71	0	0.17
6808	599	a		gp120	V2	1	0	272	1	0.325867	0		0.5	0	0.97
6809	600	t		gp120	V2	1	0	272	1	0.325867	0		0.2	0	0.88
6810	601	t	C	gp120	C2	1	0	272	1	0.325867	0	1	0.25	0	0.96
6811	602	g		gp120	C2	1	0	272	1	0.325867	0		0.84	0	0.89
6812	603	t		gp120	C2	1	0	272	1	0.325867	0		0.63	0	0.1
6813	604	a	N	gp120	C2	1	0	272	1	0.325867	0	0	1.04	0	0.1
6814	605	a		gp120	C2	1	0	272	0	1	0		0.59	0	0.11
6815	606	t		gp120	C2	1	0	272	0	1	0		0.25	0	0.07
6816	607	a	T	gp120	C2	1	0	272	0	1	0	0	0.55	0	0.02
6817	608	c		gp120	C2	1	0	272	0	1	0		0.13	0	0.02
6818	609	c		gp120	C2	1	0	272	0	1	0		0.08	0	0.02
6819	610	t	S	gp120	C2	1	0	272	0	1	0	0	0.17	0	0.02
6820	611	c		gp120	C2	1	0	272	0	1	0		0.17	0	0.79
6821	612	a		gp120	C2	1	0	272	0	1	0		0.6	0	0.86
6822	613	g	A	gp120	C2	1	0	272	0	1	0	0	0.31	0	0.88
6823	614	c		gp120	C2	1	0	272	0	1	0		0.19	0	0.86
6824	615	c		gp120	C2	1	0	272	0	1	0		0.56	0	0.12
6825	616	a	I	gp120	C2	1	0	272	0	1	0	0	0.45	0	0.57
6826	617	t		gp120	C2	1	0	272	0	1	0		0.37	0	0.57
6827	618	c		gp120	C2	1	0	272	0	1	0		0.51	0	0.07
6828	619	a	T	gp120	C2	1	0	272	0	1	0	0	1.18	0	0.19
6829	620	c		gp120	C2	1	0	272	0	1	0		0.19	0	0.39
6830	621	a		gp120	C2	1	0	272	0	1	0		0.56	0	0.49
6831	622	c	Q	gp120	C2	1	0	272	0	1	0	0	0.26	0	0.45
6832	623	a		gp120	C2	1	0	272	0	1	0		0.96	0	0.45
6833	624	g		gp120	C2	1	0	272	0	1	0		1.13	0	0.15
6834	625	g	A	gp120	C2	1	0	272	0	1	0	0	0.29	1	0.16
6835	626	c		gp120	C2	1	0	272	0	1	0		0.03	1	0.19
6836	627	t		gp120	C2	1	0	272	0	1	0		0	1	0.22
6837	628	t	C	gp120	C2	1	0	272	0	1	0	0	0.12	1	0.64
6838	629	g		gp120	C2	1	0	272	0	1	0		0.13	1	0.49
6839	630	c		gp120	C2	1	0	272	0	1	0		0.11	1	0.15
6840	631	c	P	gp120	C2	1	0	272	0	1	0	0	0.09	0	0.11
6841	632	c		gp120	C2	1	0	272	0	1	0		0.17	0	0.03
6842	633	a		gp120	C2	1	0	272	0	1	0		0.7	0	0.08
6843	634	a	K	gp120	C2	1	0	272	0	1	0	0	1.37	0	0.14
6844	635	a		gp120	C2	1	0	272	0	1	0		1.26	0	0.32
6845	636	g		gp120	C2	1	0	272	0	1	0		0.58	1	0.42
6846	637	g	V	gp120	C2	1	0	272	0	1	0	0	0.34	1	0.45
6847	638	t		gp120	C2	1	0	272	0	1	0		0.14	1	0.28
6848	639	a		gp120	C2	1	0	272	0	1	0		0.55	1	0.17
6849	640	t	S	gp120	C2	1	0	272	0	1	0	0	0.19	1	0.17
6850	641	c		gp120	C2	1	0	272	0	1	0		0.16	1	0.08
6851	642	c		gp120	C2	1	0	272	0	1	0		0.04	1	0.07
6852	643	t	F	gp120	C2	1	0	272	0	1	0	0	0.2	0	0.48
6853	644	t		gp120	C2	1	0	272	0	1	0		0.68	0	0.44
6854	645	t		gp120	C2	1	0	272	0	1	0		0.86	0	0.17
6855	646	g	E	gp120	C2	1	0	272	0	1	0	0	0.8	0	0.04
6856	647	a		gp120	C2	1	0	272	0	1	0		0.42	0	0.81
6857	648	g		gp120	C2	1	0	272	0	1	0		0.04	1	0.8
6858	649	c	P	gp120	C2	1	0	272	0	1	0	1	0.06	1	0.22
6859	650	c		gp120	C2	1	0	272	0	1	0		0.09	0	0.3
6860	651	a		gp120	C2	1	0	272	0	1	0		0.14	0	0.27
6861	652	a	I	gp120	C2	1	0	272	0	1	0	1	0.12	0	0.36
6862	653	t		gp120	C2	1	0	272	0	1	0		0.08	1	0.34
6863	654	t		gp120	C2	1	0	272	0	1	0		0.05	1	0.03
6864	655	c	P	gp120	C2	1	0	272	0	1	0	1	0.02	1	0.07
6865	656	c		gp120	C2	1	0	272	0	1	0		0.01	1	0.12
6866	657	t		gp120	C2	1	0	272	0	1	0		0.04	1	0.13
6867	658	a	I	gp120	C2	1	0	272	0	1	0	1	0.52	0	0.38
6868	659	t		gp120	C2	1	0	272	0	1	0		0.44	0	0.61
6869	660	a		gp120	C2	1	0	272	0	1	0		0.51	0	0.85
6870	661	c	H	gp120	C2	1	0	272	0	1	0	1	0.22	0	0.83
6871	662	a		gp120	C2	1	0	272	0	1	0		0.86	0	0.79
6872	663	t		gp120	C2	1	0	272	0	1	0		0.67	0	0.06
6873	664	t	Y	gp120	C2	1	0	272	0	1	0	1	0.52	0	0.07
6874	665	a		gp120	C2	1	0	272	0	1	0		1.17	0	0.09
6875	666	t		gp120	C2	1	0	272	0	1	0		0.52	0	0.12
6876	667	t	C	gp120	C2	1	0	272	0	1	0	1	0.62	0	0.9
6877	668	g		gp120	C2	1	0	272	0	1	0		1.01	0	0.95
6878	669	t		gp120	C2	1	0	272	0	1	0		0.32	0	0.88
6879	670	g	A	gp120	C2	1	0	272	0	1	0	1	0	0	0.5
6880	671	c		gp120	C2	1	0	272	0	1	0		0.02	1	0.33
6881	672	c		gp120	C2	1	0	272	0	1	0		0.04	1	0.53
6882	673	c	P	gp120	C2	1	0	272	0	1	0	1	0.01	1	0.36
6883	674	c		gp120	C2	1	0	272	0	1	0		0.48	1	0.1
6884	675	a		gp120	C2	1	0	272	0	1	0		0.81	0	0.02
6885	676	g	A	gp120	C2	1	0	272	0	1	0	1	0.04	1	0.07
6886	677	c		gp120	C2	1	0	272	0	1	0		0	1	0.07
6887	678	t		gp120	C2	1	0	272	0	1	0		0.08	1	0.23
6888	679	g	G	gp120	C2	1	0	272	0	1	0	0	0.1	1	0.94
6889	680	g		gp120	C2	1	0	272	0	1	0		0.09	1	0.93
6890	681	a		gp120	C2	1	0	272	0	1	0		0.07	1	0.11
6891	682	t	F	gp120	C2	1	0	272	0	1	0	0	0	1	0.18
6892	683	t		gp120	C2	1	0	272	0	1	0		0	1	0.98
6893	684	t		gp120	C2	1	0	272	0	1	0		0	0	0.97
6894	685	g	A	gp120	C2	1	0	272	0	1	0	0	0	0	0.1
6895	686	c		gp120	C2	1	0	272	0	1	0		0.37	0	0.1
6896	687	g		gp120	C2	1	0	272	0	1	0		0	1	0.08
6897	688	a	I	gp120	C2	1	0	272	0	1	0	0	0	1	0.38
6898	689	t		gp120	C2	1	0	272	0	1	0		0.03	1	0.83
6899	690	t		gp120	C2	1	0	272	0	1	0		0.03	1	0.78
6900	691	c	L	gp120	C2	1	0	272	0	1	0	0	0.02	1	0.49
6901	692	t		gp120	C2	1	0	272	0	1	0		0.56	1	0.56
6902	693	a		gp120	C2	1	0	272	0	1	0		1.19	0	0.47
6903	694	a	K	gp120	C2	1	0	272	0	1	0	0	0.72	0	0.03
6904	695	a		gp120	C2	1	0	272	0	1	0		0.58	0	0.97
6905	696	a		gp120	C2	1	0	272	0	1	0		0.6	0	0.97
6906	697	t	C	gp120	C2	1	0	272	0	1	0	0	0.24	0	0.97
6907	698	g		gp120	C2	1	0	272	0	1	0		0.97	0	0.97
6908	699	t		gp120	C2	1	0	272	0	1	0		0.42	0	0.98
6909	700	a	N	gp120	C2	1	0	272	0	1	0	0	0.93	0	0.76
6910	701	a		gp120	C2	1	0	272	0	1	0		0.94	0	0.81
6911	702	t		gp120	C2	1	0	272	0	1	0		0.7	0	0.95
6912	703	g	D	gp120	C2	1	0	272	0	1	0	0	1.09	0	0.78
6913	704	a		gp120	C2	1	0	272	0	1	0		1.03	0	0.56
6914	705	t		gp120	C2	1	0	272	0	1	0		0.77	0	0.96
6915	706	a	S	gp120	C2	1	0	272	0	1	0	0	1.04	0	0.93
6916	707	g		gp120	C2	1	0	272	0	1	0		0.94	0	0.69
6917	708	t		gp120	C2	1	0	272	0	1	0		0.89	0	0.12
6918	709	g	V	gp120	C2	1	0	272	0	1	0	0	0.77	0	0.01
6919	710	t		gp120	C2	1	0	272	0	1	0		0.32	0	0.01
6920	711	a		gp120	C2	1	0	272	0	1	0		0.23	1	0.23
6921	712	t	F	gp120	C2	1	0	272	0	1	0	0	0.13	1	0.99
6922	713	t		gp120	C2	1	0	272	0	1	0		0.19	1	0.98
6923	714	c		gp120	C2	1	0	272	0	1	0		0.12	1	0.89
6924	715	a	N	gp120	C2	1	0	272	0	1	0	0	0.76	0	0.07
6925	716	a		gp120	C2	1	0	272	0	1	0		0.68	0	0.16
6926	717	t		gp120	C2	1	0	272	0	1	0		0.39	0	0.25
6927	718	g	G	gp120	C2	1	0	272	0	1	0	0	0.72	0	0.24
6928	719	g		gp120	C2	1	0	272	0	1	0		0.38	1	0.8
6929	720	a		gp120	C2	1	0	272	0	1	0		0.47	1	0.68
6930	721	a	T	gp120	C2	1	0	272	0	1	0	1	0.53	1	0.7
6931	722	c		gp120	C2	1	0	272	0	1	0		0.17	1	0.08
6932	723	a		gp120	C2	1	0	272	0	1	0		0.94	0	0.08
6933	724	g	G	gp120	C2	1	0	272	0	1	0	1	0.63	0	0.06
6934	725	g		gp120	C2	1	0	272	0	1	0		0.58	0	0.05
6935	726	g		gp120	C2	1	0	272	0	1	0		0.51	0	0.01
6936	727	c	P	gp120	C2	1	0	272	0	1	0	1	0.14	0	0.53
6937	728	c		gp120	C2	1	0	272	0	1	0		0.11	0	0.55
6938	729	a		gp120	C2	1	0	272	0	1	0		0.35	0	0.74
6939	730	t	C	gp120	C2	1	0	272	0	1	0	1	0.13	1	0.8
6940	731	g		gp120	C2	1	0	272	0	1	0		0.33	1	0.26
6941	732	c		gp120	C2	1	0	272	0	1	0		0.18	1	0.1
6942	733	a	K	gp120	C2	1	0	272	0	1	0	1	0.42	1	0.29
6943	734	a		gp120	C2	1	0	272	0	1	0		0.14	1	0.26
6944	735	g		gp120	C2	1	0	272	0	1	0		0.48	0	0.02
6945	736	a	N	gp120	C2	1	0	272	0	1	0	1	0.54	0	0.06
6946	737	a		gp120	C2	1	0	272	0	1	0		0.75	0	0.44
6947	738	t		gp120	C2	1	0	272	0	1	0		0.36	0	0.93
6948	739	g	V	gp120	C2	1	0	272	0	1	0	1	0.28	0	0.87
6949	740	t		gp120	C2	1	0	272	0	1	0		0.16	0	0.8
6950	741	c		gp120	C2	1	0	272	0	1	0		0.2	0	0.26
6951	742	a	S	gp120	C2	1	0	272	0	1	0	1	0.64	0	0.24
6952	743	g		gp120	C2	1	0	272	0	1	0		0.36	0	0.2
6953	744	c		gp120	C2	1	0	272	0	1	0		0.19	0	0.21
6954	745	a	T	gp120	C2	1	0	272	0	1	0	1	0.66	0	0.3
6955	746	c		gp120	C2	1	0	272	0	1	0		0.22	0	0.57
6956	747	a		gp120	C2	1	0	272	0	1	0		0.77	0	0.54
6957	748	g	V	gp120	C2	1	0	272	0	1	0	1	0.3	1	0.16
6958	749	t		gp120	C2	1	0	272	0	1	0		0.34	1	0.21
6959	750	a		gp120	C2	1	0	272	0	1	0		0.4	1	0.22
6960	751	c	Q	gp120	C2	1	0	272	0	1	0	0	0.1	1	0.26
6961	752	a		gp120	C2	1	0	272	0	1	0		0.5	1	0.18
6962	753	a		gp120	C2	1	0	272	0	1	0		0.66	0	0.14
6963	754	t	C	gp120	C2	1	0	272	0	1	0	0	0.29	0	0.78
6964	755	g		gp120	C2	1	0	272	0	1	0		0.57	0	0.74
6965	756	c		gp120	C2	1	0	272	0	1	0		0.23	0	0.17
6966	757	a	T	gp120	C2	1	0	272	0	1	0	0	0.41	0	0.3
6967	758	c		gp120	C2	1	0	271	0	1	0		0.14	0	0.31
6968	759	a		gp120	C2	1	0	271	0	1	0		0.64	0	0.59
6969	760	c	H	gp120	C2	1	0	271	0	1	0	0	0.3	0	0.72
6970	761	a		gp120	C2	1	0	271	0	1	0		0.29	0	0.7
6971	762	t		gp120	C2	1	0	271	0	1	0		0.09	0	0.46
6972	763	g	G	gp120	C2	1	0	271	0	1	0	0	0.1	1	0.19
6973	764	g		gp120	C2	1	0	271	0	1	0		0.08	1	0.32
6974	765	a		gp120	C2	1	0	271	0	1	0		0.37	1	0.36
6975	766	a	I	gp120	C2	1	0	271	0	1	0	0	0.62	1	0.85
6976	767	t		gp120	C2	1	0	271	0	1	0		0.36	1	0.86
6977	768	c		gp120	C2	1	0	271	0	1	0		0.28	1	0.65
6978	769	a	K	gp120	C2	1	0	271	0	1	0	0	0.47	1	0.78
6979	770	a		gp120	C2	1	0	271	0	1	0		0.22	1	0.78
6980	771	g		gp120	C2	1	0	271	0	1	0		0.11	1	0.59
6981	772	c	P	gp120	C2	1	0	271	0	1	0	0	0.03	1	0.92
6982	773	c		gp120	C2	1	0	271	0	1	0		0.14	1	0.92
6983	774	a		gp120	C2	1	0	271	0	1	0		0.39	1	0.97
6984	775	g	V	gp120	C2	1	0	271	0	1	0	0	0.32	1	0.85
6985	776	t		gp120	C2	1	0	271	0	1	0		0.31	1	0.93
6986	777	a		gp120	C2	1	0	271	0	1	0		0.49	0	0.95
6987	778	g	V	gp120	C2	1	0	271	0	1	0	0	0.4	0	0.91
6988	779	t		gp120	C2	1	0	271	0	1	0		0.3	0	0.87
6989	780	a		gp120	C2	1	0	271	0	1	0		0.85	0	0.81
6990	781	t	S	gp120	C2	1	0	271	0	1	0	0	0.26	0	0.73
6991	782	c		gp120	C2	1	0	271	0	1	0		0.35	0	0.22
6992	783	a		gp120	C2	1	0	271	0	1	0		0.68	0	0.18
6993	784	a	T	gp120	C2	1	0	271	0	1	0	0	0.52	0	0.48
6994	785	c		gp120	C2	1	0	271	0	1	0		0.19	0	0.44
6995	786	t		gp120	C2	1	0	271	1	0.324791	0		0.31	0	0.41
6996	787	c	Q	gp120	C2	1	0	271	1	0.324791	0	0	0.32	0	0.23
6997	788	a		gp120	C2	1	0	271	1	0.324791	0		0.68	0	0.39
6998	789	a		gp120	C2	1	0	271	1	0.324791	0		0.32	0	0.73
6999	790	c	L	gp120	C2	1	0	271	1	0.324791	0	0	0.34	0	0.91
7000	791	t		gp120	C2	1	0	271	1	0.324791	0		0.25	1	0.3
7001	792	g		gp120	C2	1	0	271	1	0.324791	0		0.2	1	0.91
7002	793	c	L	gp120	C2	1	1	270	1	0.324791	0	0	0.04	1	0.95
7003	794	t		gp120	C2	1	0	271	1	0.324791	0		0.05	1	0.93
7004	795	g		gp120	C2	1	0	271	1	0.324791	0		0.17	1	0.9
7005	796	t	L	gp120	C2	1	0	271	1	0.324791	0	0	0.28	1	0.87
7006	797	t		gp120	C2	1	0	271	1	0.324791	0		0.53	0	0.24
7007	798	a		gp120	C2	1	0	271	1	0.324791	0		0.53	1	0.05
7008	799	a	N	gp120	C2	1	0	271	1	0.324791	0	0	0.46	1	0.01
7009	800	a		gp120	C2	1	0	271	1	0.324791	0		0.59	1	0.07
7010	801	t		gp120	C2	1	0	271	0	1	0		0.33	1	0.82
7011	802	g	G	gp120	C2	1	0	271	0	1	0	0	0.05	1	0.93
7012	803	g		gp120	C2	1	0	271	0	1	0		0.06	1	0.9
7013	804	c		gp120	C2	1	0	271	0	1	0		0.05	1	0
7014	805	a	S	gp120	C2	1	0	271	0	1	0	0	0.07	1	0
7015	806	g		gp120	C2	1	0	271	0	1	0		0.05	1	0.01
7016	807	t		gp120	C2	1	0	271	0	1	0		0.04	1	0.03
7017	808	t	L	gp120	C2	1	0	271	0	1	0	0	0.04	1	0.98
7018	809	t		gp120	C2	1	0	271	0	1	0		0.18	1	0.98
7019	810	a		gp120	C2	1	0	271	0	1	0		0.43	1	0.01
7020	811	g	A	gp120	C2	1	0	271	0	1	0	0	0.46	0	0.01
7021	812	c		gp120	C2	1	0	271	0	1	0		0.21	0	0.04
7022	813	a		gp120	C2	1	0	271	0	1	0		0.66	0	0.03
7023	814	g	E	gp120	C2	1	0	271	0	1	0	0	0.79	0	0.03
7024	815	a		gp120	C2	1	0	271	0	1	0		0.87	0	0.04
7025	816	a		gp120	C2	1	0	271	0	1	0		0.85	0	0.98
7026	817	a	R	gp120	C2	1	0	271	0	1	0	0	0.92	0	0.95
7027	818	g		gp120	C2	1	0	271	0	1	0		0.99	0	0.02
7028	819	a		gp120	C2	1	0	271	0	1	0		0.8	0	0
7029	820	a	K	gp120	C2	1	0	271	0	1	0	0	0.78	0	0
7030	821	a		gp120	C2	1	0	271	0	1	0		1.17	0	0
7031	822	g		gp120	C2	1	0	271	0	1	0		0.3	0	0
7032	823	g	V	gp120	C2	1	0	271	0	1	0	0	0.72	0	0
7033	824	t		gp120	C2	1	0	271	0	1	0		0.6	0	0.02
7034	825	a		gp120	C2	1	0	271	0	1	0		0.88	0	0.03
7035	826	a	M	gp120	C2	1	0	271	0	1	0	0	0.81	0	0.04
7036	827	t		gp120	C2	1	0	271	0	1	0		0.61	0	0.1
7037	828	g		gp120	C2	1	0	271	0	1	0		0.97	0	0.32
7038	829	a	I	gp120	C2	1	0	271	0	1	0	0	1.14	0	0.91
7039	830	t		gp120	C2	1	0	271	0	1	0		0.79	0	0.74
7040	831	t		gp120	C2	1	0	271	0	1	0		0.31	1	0.17
7041	832	a	R	gp120	C2	1	0	271	0	1	0	0	0.36	1	0.22
7042	833	g		gp120	C2	1	0	271	0	1	0		0.25	1	0.21
7043	834	a		gp120	C2	1	0	271	0	1	0		0.43	1	0.26
7044	835	t	S	gp120	C2	1	0	271	0	1	0	0	0.38	0	0.25
7045	836	c		gp120	C2	1	0	271	0	1	0		0.07	1	0.01
7046	837	t		gp120	C2	1	0	271	0	1	0		0.04	1	0.04
7047	838	g	E	gp120	C2	1	0	271	0	1	0	0	0.02	1	0.04
7048	839	a		gp120	C2	1	0	271	0	1	0		0.03	1	0.03
7049	840	a		gp120	C2	1	0	271	0	1	0		0.05	1	0.02
7050	841	a	N	gp120	C2	1	0	271	0	1	0	0	0.43	1	0.1
7051	842	a		gp120	C2	1	0	271	0	1	0		0.34	0	0.87
7052	843	t		gp120	C2	1	0	271	0	1	0		0.15	1	0.89
7053	844	a	I	gp120	C2	1	0	271	0	1	0	0	0.17	1	0.45
7054	845	t		gp120	C2	1	0	271	0	1	0		0.24	1	0.35
7055	846	t		gp120	C2	1	0	271	0	1	0		0.12	0	0.03
7056	847	a	T	gp120	C2	1	0	271	0	1	0	0	0.2	1	0.07
7057	848	c		gp120	C2	1	0	271	0	1	0		0.08	1	0.05
7058	849	a		gp120	C2	1	0	269	0	1	0		0.24	1	0.08
7059	850	a	N	gp120	C2	1	0	269	0	1	0	0	0.24	1	0.05
7060	851	a		gp120	C2	1	0	269	0	1	0		0.59	0	0.06
7061	852	c		gp120	C2	1	0	269	0	1	0		0.12	1	0.74
7062	853	a	N	gp120	C2	1	0	269	0	1	0	0	0.61	1	0.86
7063	854	a		gp120	C2	1	0	269	0	1	0		0.82	0	0.87
7064	855	t		gp120	C2	1	0	269	0	1	0		0.33	0	0.92
7065	856	g	A	gp120	C2	1	0	269	0	1	0	0	0.19	0	0.88
7066	857	c		gp120	C2	1	0	269	0	1	0		0.1	0	0.65
7067	858	c		gp120	C2	1	0	269	0	1	0		0.41	0	0.14
7068	859	a	K	gp120	C2	1	0	269	0	1	0	0	0.86	0	0.14
7069	860	a		gp120	C2	1	0	269	0	1	0		0.7	0	0.08
7070	861	a		gp120	C2	1	0	269	0	1	0		0.71	0	0.02
7071	862	a	N	gp120	C2	1	0	269	0	1	0	0	0.46	0	0.41
7072	863	a		gp120	C2	1	0	269	0	1	0		0.08	0	0.41
7073	864	c		gp120	C2	1	0	269	0	1	0		0.21	0	0
7074	865	a	I	gp120	C2	1	0	269	0	1	0	0	0.52	0	0.08
7075	866	t		gp120	C2	1	0	269	0	1	0		0.3	0	0.22
7076	867	a		gp120	C2	1	0	269	0	1	0		0.73	0	0.21
7077	868	a	I	gp120	C2	1	0	269	0	1	0	0	1.05	0	0.44
7078	869	t		gp120	C2	1	0	269	0	1	0		0.73	0	0.57
7079	870	a		gp120	C2	1	0	269	0	1	0		0.9	0	0.24
7080	871	g	V	gp120	C2	1	0	269	0	1	0	0	0.3	0	0.54
7081	872	t		gp120	C2	1	0	269	0	1	0		0.12	0	0.62
7082	873	a		gp120	C2	1	0	269	0	1	0		0.2	1	0.51
7083	874	c	Q	gp120	C2	1	0	269	0	1	0	0	0.14	1	0
7084	875	a		gp120	C2	1	0	269	0	1	0		0.4	1	0.02
7085	876	a		gp120	C2	1	0	269	0	1	0		0.1	1	0.03
7086	877	t	F	gp120	C2	1	0	269	0	1	0	0	0.06	0	0.84
7087	878	t		gp120	C2	1	0	269	0	1	0		0.15	1	0.98
7088	879	t		gp120	C2	1	0	269	0	1	0		0.4	1	0.92
7089	880	a	T	gp120	C2	1	0	269	0	1	0	0	0.66	0	0.05
7090	881	c		gp120	C2	1	0	269	0	1	0		0.85	0	0
7091	882	c		gp120	C2	1	0	269	0	1	0		0.23	0	0
7092	883	a	K	gp120	C2	1	0	269	0	1	0	0	0.63	0	0
7093	884	a		gp120	C2	1	0	269	0	1	0		0.24	1	0
7094	885	g		gp120	C2	1	0	269	0	1	0		0.45	1	0
7095	886	c	P	gp120	C2	1	0	269	1	0.322733	0	0	0.15	0	0
7096	887	c		gp120	C2	1	0	269	1	0.322733	0		0.21	1	0.61
7097	888	t		gp120	C2	1	0	269	1	0.322733	0		0.14	1	0.65
7098	889	g	V	gp120	C2	1	0	269	2	0.0587897	0	0	0.41	1	0.19
7099	890	t		gp120	C2	1	0	268	2	0.0587897	0		0.23	1	0.18
7100	891	g		gp120	C2	1	0	268	2	0.0587897	0		1.91	0	0.07
7101	892	a	N	gp120	C2	1	0	269	2	0.0587897	0	0	1.42	0	0.08
7102	893	a		gp120	C2	1	1	269	2	0.058828	0		1.1	0	0.08
7103	894	t		gp120	C2	1	0	269	2	0.0588663	0		0.62	0	0.02
7104	895	a	I	gp120	C2	1	0	269	2	0.0588663	0	0	0.67	0	0.17
7105	896	t		gp120	C2	1	1	269	2	0.0589045	0		0.49	0	0.46
7106	897	t		gp120	C2	1	0	269	2	0.0589428	0		0.7	0	0.45
7107	898	a	T	gp120	C2	1	0	269	2	0.0589811	0	0	1.12	0	0.98
7108	899	c		gp120	C2	1	0	269	2	0.0590194	0		1.12	0	0.98
7109	900	t		gp120	C2	1	0	270	2	0.0590577	0		0.34	0	0
7110	901	t	C	gp120	C2	1	0	270	1	0.323518	0	0	0.25	0	0.04
7111	902	g		gp120	V3	1	0	270	1	0.323518	0		0.5	0	0.04
7112	903	t		gp120	V3	1	0	270	1	0.323616	0		0.17	0	0.07
7113	904	a	I	gp120	V3	1	0	270	0	1	0	0	0.58	0	0.98
7114	905	t		gp120	V3	1	0	270	0	1	0		0.07	0	0.97
7115	906	c		gp120	V3	1	0	270	0	1	0		0.67	0	0.4
7116	907	a	R	gp120	V3	1	0	270	1	0.32391	0	0	0.95	0	0.92
7117	908	g		gp120	V3	1	0	270	1	0.32391	0		0.7	0	0.66
7118	909	a		gp120	V3	1	0	270	1	0.32391	0		0.54	0	0.01
7119	910	c	P	gp120	V3	1	0	270	1	0.32391	0	1	0.05	0	0
7120	911	c		gp120	V3	1	0	270	1	0.32391	0		0.05	0	0
7121	912	t		gp120	V3	1	0	270	1	0.32391	0		0.09	0	0.02
7122	913	g	G	gp120	V3	1	0	270	1	0.32391	0	2	0.67	0	0.02
7123	914	g		gp120	V3	1	1	270	1	0.32391	0		0.39	0	0.02
7124	915	c		gp120	V3	1	0	270	1	0.32391	0		0.17	0	0.01
7125	916	a	N	gp120	V3	1	0	270	1	0.32391	0	2	0.75	0	0.02
7126	917	a		gp120	V3	1	0	270	1	0.32391	0		0.59	0	0.01
7127	918	c		gp120	V3	1	0	270	1	0.32391	0		0.16	0	0.01
7128	919	a	N	gp120	V3	1	0	270	1	0.32391	0	6	0.53	0	0.03
7129	920	a		gp120	V3	1	0	270	1	0.32391	0		0.63	0	0.52
7130	921	t		gp120	V3	1	0	270	1	0.32391	0		0.35	0	0.99
7131	922	a	T	gp120	V3	1	0	270	0	1	0	9	0.62	0	0.97
7132	923	c		gp120	V3	1	0	270	0	1	0		0.09	0	0.76
7133	924	a		gp120	V3	1	0	270	0	1	0		0.73	0	0.04
7134	925	a	R	gp120	V3	1	0	270	0	1	0	15	0.96	0	0.02
7135	926	g		gp120	V3	1	0	270	0	1	0		1.06	0	0.01
7136	927	a		gp120	V3	1	0	270	0	1	0		0.88	0	0
7137	928	a	K	gp120	V3	1	0	270	0	1	0	20	0.76	0	0.01
7138	929	a		gp120	V3	1	0	270	0	1	0		0.8	0	0.01
7139	930	a		gp120	V3	1	0	270	0	1	0		0.78	0	0.01
7140	931	a	S	gp120	V3	1	0	270	0	1	0	21	0.96	0	0.01
7141	932	g		gp120	V3	1	0	270	0	1	0		0.52	0	0.73
7142	933	t		gp120	V3	1	0	270	0	1	0		0.31	0	0.81
7143	934	g	V	gp120	V3	1	0	270	0	1	0	26	0.46	0	0.83
7144	935	t		gp120	V3	1	0	270	0	1	0		0.19	0	0.7
7145	936	a		gp120	V3	1	0	270	0	1	0		0.12	0	0.22
7146	937	c	R	gp120	V3	1	0	270	0	1	0	28	0.24	0	0.04
7147	938	g		gp120	V3	1	0	270	0	1	0		0.73	0	0.04
7148	939	c		gp120	V3	1	0	270	0	1	0		0.5	0	0.01
7155	940	a	I	gp120	V3	1	0	270	0	1	0	32	0.51	0	0.06
7156	941	t		gp120	V3	1	0	270	0	1	0		0.24	1	0.05
7157	942	a		gp120	V3	1	0	270	0	1	0		0.19	1	0.01
7158	943	g	G	gp120	V3	1	0	270	0	1	0	33	0.17	1	0.06
7159	944	g		gp120	V3	1	0	270	0	1	0		0.17	1	0.07
7160	945	a		gp120	V3	1	0	270	0	1	0		0.34	0	0.06
7161	946	c	P	gp120	V3	1	0	270	0	1	0	32	0.1	0	0.02
7162	947	c		gp120	V3	1	0	270	0	1	0		0.13	0	0.39
7163	948	a		gp120	V3	1	0	270	0	1	0		0.47	0	0.48
7164	949	g	G	gp120	V3	1	0	270	0	1	0	31	0.27	1	0.84
7165	950	g		gp120	V3	1	0	270	0	1	0		0.28	1	0.9
7166	951	a		gp120	V3	1	0	270	0	1	0		0.34	1	0.8
7167	952	c	Q	gp120	V3	1	0	270	0	1	0	31	0.47	1	0.1
7168	953	a		gp120	V3	1	0	270	1	0.32391	0		0.64	1	0.03
7169	954	a		gp120	V3	1	0	270	1	0.32391	0		0.73	0	0.01
7170	955	g	A	gp120	V3	1	0	270	1	0.32391	0	26	0.46	1	0.03
7171	956	c		gp120	V3	1	0	270	1	0.32391	0		0.17	1	0.03
7172	957	a		gp120	V3	1	0	270	1	0.32391	0		0.41	0	0.81
7173	958	t	F	gp120	V3	1	0	270	1	0.32391	0	25	0.28	0	0.95
7174	959	t		gp120	V3	1	0	270	1	0.32391	0		0.2	0	0.88
7175	960	c		gp120	V3	1	1	270	1	0.32391	0		0.14	1	0.14
7176	961	t	Y	gp120	V3	1	0	270	1	0.32391	0	22	0.05	1	0.77
7177	962	a		gp120	V3	1	0	270	1	0.32391	0		0.03	1	0.8
7178	963	t		gp120	V3	1	0	270	1	0.32391	0		0.09	1	0.36
7179	964	g	A	gp120	V3	1	0	270	1	0.32391	0	13	0.23	1	0.04
7180	965	c		gp120	V3	1	0	270	1	0.32391	0		0.1	1	0.14
7181	966	a		gp120	V3	1	0	270	1	0.32391	0		0.28	1	0.15
7182	967	a	T	gp120	V3	1	0	270	1	0.32391	0	11	0.24	1	0.18
7183	968	c		gp120	V3	1	0	270	0	1	0		0.04	1	0.05
7184	969	a		gp120	V3	1	0	270	0	1	0		1.05	0	0.06
7185	970	g	G	gp120	V3	1	0	270	0	1	0	7	0.77	0	0.13
7186	971	g		gp120	V3	1	0	270	0	1	0		0.49	0	0.66
7187	972	t		gp120	V3	1	0	270	0	1	0		0.74	0	0.99
	973	g	D	gp120	V3	1	0	270	0	1	0	0
	974	a		gp120	V3	1	0	270	0	1	0
	975	c		gp120	V3	1	0	270	0	1	0
7188	976	a	I	gp120	V3	1	0	270	0	1	0	4	0.61	0	0.55
7189	977	t		gp120	V3	1	0	270	0	1	0		0.49	0	0.2
7190	978	a		gp120	V3	1	0	270	0	1	0		0.64	0	0.02
7191	979	a	T	gp120	V3	1	0	270	0	1	0	0	0.51	0	0.08
7192	980	c		gp120	V3	1	0	270	0	1	0		0.14	0	0.14
7193	981	a		gp120	V3	1	0	270	0	1	0		0.8	0	0.15
7194	982	g	G	gp120	V3	1	0	270	0	1	0	0	0.66	0	0.08
7195	983	g		gp120	V3	1	0	270	0	1	0		0.94	0	0.1
7196	984	g		gp120	V3	1	0	270	0	1	0		0.74	0	0.63
7197	985	g	D	gp120	V3	1	0	270	0	1	0	0	0.5	0	0.62
7198	986	a		gp120	V3	1	0	270	0	1	0		0.73	0	0.52
7199	987	c		gp120	V3	1	0	270	0	1	0		0.15	0	0.53
7200	988	a	I	gp120	V3	1	0	270	0	1	0	0	0.83	0	0.67
7201	989	t		gp120	V3	1	0	270	0	1	0		0.23	0	0.42
7202	990	a		gp120	V3	1	0	270	0	1	0		0.98	0	0.37
7203	991	a	R	gp120	V3	1	0	270	0	1	0	0	0.75	0	0.3
7204	992	g		gp120	V3	1	0	270	0	1	0		0.64	0	0.46
7205	993	a		gp120	V3	1	0	270	0	1	0		0.72	0	0.47
7206	994	a	N	gp120	V3	1	0	270	0	1	0	0	0.09	0	0.48
7207	995	a		gp120	V3	1	0	270	0	1	0		0.37	0	0.4
7208	996	c		gp120	V3	1	0	270	0	1	0		0.4	0	0.21
7209	997	g	A	gp120	V3	1	0	270	0	1	0	0	0.41	0	0.14
7210	998	c		gp120	V3	1	0	270	0	1	0		0.13	0	0.14
7211	999	a		gp120	V3	1	0	270	0	1	0		0.66	0	0.28
7212	1000	c	H	gp120	V3	1	0	270	0	1	0	0	0.06	0	0.53
7213	1001	a		gp120	V3	1	0	270	0	1	0		0.07	1	0.49
7214	1002	t		gp120	V3	1	0	270	0	1	0		0.02	1	0.79
7215	1003	t	C	gp120	V3	1	0	270	0	1	0	0	0.07	1	0.88
7216	1004	g		gp120	V3	1	0	270	0	1	0		0.05	1	0.92
7217	1005	t		gp120	V3	1	0	270	0	1	0		0.03	1	0.81
7218	1006	g	V	gp120	C3	1	0	270	0	1	0	0	0.19	1	0.4
7219	1007	t		gp120	C3	1	0	270	0	1	0		0.31	1	0.3
7220	1008	t		gp120	C3	1	0	270	0	1	0		0	1	0.32
7221	1009	g	V	gp120	C3	1	0	270	0	1	0	0	0.42	1	0.44
7222	1010	t		gp120	C3	1	0	270	0	1	0		0.32	0	0.6
7223	1011	c		gp120	C3	1	0	270	0	1	0		0.34	0	0.75
7224	1012	a	N	gp120	C3	1	0	270	0	1	0	0	0.66	0	0.74
7225	1013	a		gp120	C3	1	0	270	0	1	0		0.36	1	0.83
7226	1014	t		gp120	C3	1	0	270	0	1	0		0.1	1	0.8
7227	1015	a	R	gp120	C3	1	0	270	0	1	0	0	0.93	0	0
7228	1016	g		gp120	C3	1	0	270	0	1	0		0.7	0	0
7229	1017	a		gp120	C3	1	0	270	0	1	0		0.74	0	0
7230	1018	a	T	gp120	C3	1	0	270	0	1	0	0	0.27	1	0
7231	1019	c		gp120	C3	1	0	270	0	1	0		0	1	0
7232	1020	a		gp120	C3	1	0	270	0	1	0		0.72	0	0
7233	1021	g	E	gp120	C3	1	0	270	0	1	0	0	0.21	0	0
7234	1022	a		gp120	C3	1	0	270	0	1	0		0.66	0	0
7235	1023	g		gp120	C3	1	0	270	0	1	0		0.66	0	0.22
7236	1024	t	W	gp120	C3	1	0	270	0	1	0	0	0.27	0	0.32
7237	1025	g		gp120	C3	1	0	270	0	1	0		0.51	1	0.13
7238	1026	g		gp120	C3	1	0	270	0	1	0		0.45	1	0.06
7239	1027	a	N	gp120	C3	1	0	270	0	1	0	0	0.5	1	0.04
7240	1028	a		gp120	C3	1	0	270	0	1	0		0.61	0	0.01
7241	1029	t		gp120	C3	1	0	270	0	1	0		0.22	1	0
7242	1030	a	N	gp120	C3	1	0	270	0	1	0	0	0.09	1	0.01
7243	1031	a		gp120	C3	1	0	270	0	1	0		0.01	1	0.73
7244	1032	c		gp120	C3	1	0	270	0	1	0		0.05	1	0.9
7245	1033	a	T	gp120	C3	1	0	270	0	1	0	0	0.29	0	0.27
7246	1034	c		gp120	C3	1	0	270	0	1	0		0.03	0	0.01
7247	1035	t		gp120	C3	1	0	270	0	1	0		0.3	0	0.05
7248	1036	t	L	gp120	C3	1	0	270	0	1	0	0	0.49	0	0.05
7249	1037	t		gp120	C3	1	0	270	0	1	0		0.69	0	0.08
7250	1038	a		gp120	C3	1	0	270	0	1	0		0.85	0	0.08
7251	1039	c	Q	gp120	C3	1	0	270	0	1	0	0	0.58	0	0.08
7252	1040	a		gp120	C3	1	0	270	0	1	0		0.63	0	0.66
7253	1041	a		gp120	C3	1	0	270	0	1	0		0.47	0	0.66
7254	1042	a	K	gp120	C3	1	0	270	0	1	0	0	0	0	0
7255	1043	a		gp120	C3	1	0	270	0	1	0		0.65	0	0
7256	1044	g		gp120	C3	1	0	270	0	1	0		0.46	0	0
7257	1045	g	V	gp120	C3	1	0	270	0	1	0	0	0.73	0	0
7258	1046	t		gp120	C3	1	0	270	0	1	0		0.43	0	0
7259	1047	a		gp120	C3	1	0	270	0	1	0		0.93	0	0
7260	1048	g	V	gp120	C3	1	0	270	0	1	0	0	0.19	1	0
7261	1049	t		gp120	C3	1	0	270	0	1	0		0.05	1	0
7262	1050	t		gp120	C3	1	0	270	0	1	0		0.13	1	0
7263	1051	g	E	gp120	C3	1	0	270	0	1	0	0	0.71	0	0
7264	1052	a		gp120	C3	1	0	270	0	1	0		0.57	0	0
7265	1053	a		gp120	C3	1	0	270	0	1	0		0	0	0
7266	1054	c	Q	gp120	C3	1	0	270	0	1	0	0	0.44	0	0
7267	1055	a		gp120	C3	1	0	270	0	1	0		0.42	0	0
7268	1056	a		gp120	C3	1	0	270	0	1	0		0.45	0	0
7269	1057	t	L	gp120	C3	1	0	270	0	1	0	0	0.22	0	0
7270	1058	t		gp120	C3	1	0	270	0	1	0		0.3	0	0
7271	1059	a		gp120	C3	1	0	270	0	1	0		0.77	0	0
7272	1060	a	R	gp120	C3	1	0	270	0	1	0	0	0.68	0	0
7273	1061	g		gp120	C3	1	0	270	0	1	0		0.79	0	0
7274	1062	a		gp120	C3	1	0	270	0	1	0		0.8	0	0
7275	1063	g	E	gp120	C3	1	0	270	0	1	0	0	0.66	0	0
7276	1064	a		gp120	C3	1	0	270	0	1	0		0.65	0	0
7277	1065	a		gp120	C3	1	0	270	0	1	0		0.63	0	0
7278	1066	t	Y	gp120	C3	1	0	270	0	1	0	0	0.16	0	0
7279	1067	a		gp120	C3	1	0	270	0	1	0		0.39	0	0
7280	1068	c		gp120	C3	1	0	270	0	1	0		0.37	0	0
7281	1069	t	F	gp120	C3	1	0	270	0	1	0	0	0.25	0	0
7282	1070	t		gp120	C3	1	0	270	0	1	0		0.34	0	0
7283	1071	c		gp120	C3	1	0	270	0	1	0		0.31	0	0
7284	1072	c	P	gp120	C3	1	0	270	0	1	0	0	0.56	0	0
7285	1073	c		gp120	C3	1	0	270	0	1	0		0.95	0	0
7286	1074	t		gp120	C3	1	0	270	0	1	0		0.88	0	0.06
7290	1075	a	N	gp120	C3	1	0	270	0	1	0	0	0.83	0	0.81
7291	1076	a		gp120	C3	1	0	270	0	1	0		0.73	0	0.81
7292	1077	t		gp120	C3	1	0	270	0	1	0		0.47	0	0.85
7293	1078	a	K	gp120	C3	1	0	270	0	1	0	0	1.08	0	0.88
7294	1079	a		gp120	C3	1	0	270	0	1	0		0.7	0	0.68
7295	1080	a		gp120	C3	1	0	270	0	1	0		0.86	0	0.5
7296	1081	a	T	gp120	C3	1	0	270	0	1	0	0	0.89	0	0.51
7297	1082	c		gp120	C3	1	0	270	0	1	0		0	0	0.51
7298	1083	a		gp120	C3	1	0	270	0	1	0		0.52	0	0
7299	1084	a	I	gp120	C3	1	0	270	0	1	0	0	0.8	0	0.01
7300	1085	t		gp120	C3	1	0	270	0	1	0		0.33	0	0.02
7301	1086	a		gp120	C3	1	0	270	0	1	0		0.74	0	0.13
7302	1087	a	I	gp120	C3	1	0	270	0	1	0	0	0.78	0	0.74
7303	1088	t		gp120	C3	1	0	270	0	1	0		0.28	1	0.99
7304	1089	c		gp120	C3	1	0	270	0	1	0		0.15	1	0.96
7305	1090	t	F	gp120	C3	1	0	270	0	1	0	0	0.23	1	0.86
7306	1091	t		gp120	C3	1	0	270	0	1	0		0.49	1	0.99
7307	1092	t		gp120	C3	1	0	270	0	1	0		0.61	0	0.96
7308	1093	a	T	gp120	C3	1	0	270	0	1	0	0	0.97	0	0.01
7309	1094	c		gp120	C3	1	0	270	0	1	0		1.54	0	0.02
7310	1095	t		gp120	C3	1	0	270	0	1	0		0.46	1	0.04
7311	1096	a	N	gp120	C3	1	0	270	0	1	0	0	0.15	1	0.02
7312	1097	a		gp120	C3	1	0	270	0	1	0		0.57	0	0
7313	1098	c		gp120	C3	1	0	270	1	0.32391	0		0.82	0	0.07
7314	1099	t	S	gp120	C3	1	0	270	1	0.32391	0	0	0.12	1	0.11
7315	1100	c		gp120	C3	1	0	270	1	0.32391	0		0	1	0.48
7316	1101	c		gp120	C3	1	0	270	1	0.32391	0		0.02	1	0.77
7317	1102	t	S	gp120	C3	1	0	270	1	0.32391	0	0	0.1	1	0.87
7318	1103	c		gp120	C3	1	0	270	1	0.32391	0		0.07	1	0.25
7319	1104	a		gp120	C3	1	0	270	1	0.32391	0		0.82	0	0
7320	1105	g	G	gp120	C3	1	1	270	1	0.32391	0	0	0.54	0	0.01
7321	1106	g		gp120	C3	1	0	270	1	0.32391	0		0.54	0	0.02
7322	1107	g		gp120	C3	1	0	270	1	0.32391	0		0.82	0	0.61
7323	1108	g	G	gp120	C3	1	0	270	1	0.32391	0	0	0.87	0	0.76
7324	1109	g		gp120	C3	1	0	270	1	0.32391	0		0.98	0	0.68
7325	1110	g		gp120	C3	1	0	270	1	0.32391	0		0.06	0	0.23
7326	1111	g	D	gp120	C3	1	0	270	1	0.32391	0	0	0.04	0	0.18
7327	1112	a		gp120	C3	1	0	270	1	0.32391	0		0.15	0	0.06
7328	1113	c		gp120	C3	1	0	270	0	1	0		0.03	1	0
7329	1114	a	I	gp120	C3	1	0	270	0	1	0	0	0.06	1	0
7330	1115	t		gp120	C3	1	0	270	0	1	0		0.09	1	0.71
7331	1116	a		gp120	C3	1	0	270	0	1	0		0.52	1	0.97
7332	1117	g	E	gp120	C3	1	0	270	0	1	0	0	0.43	1	0.47
7333	1118	a		gp120	C3	1	0	270	0	1	0		0.49	0	0.13
7334	1119	a		gp120	C3	1	0	270	0	1	0		0.55	1	0.77
7335	1120	a	I	gp120	C3	1	0	270	0	1	0	0	0.35	1	0.87
7336	1121	t		gp120	C3	1	0	270	0	1	0		0.2	1	0.86
7337	1122	t		gp120	C3	1	0	270	0	1	0		0.2	1	0.43
7338	1123	a	T	gp120	C3	1	0	270	0	1	0	0	0.3	1	0.28
7339	1124	c		gp120	C3	1	0	270	0	1	0		0.22	1	0.28
7340	1125	a		gp120	C3	1	0	270	0	1	0		0.72	0	0.69
7341	1126	a	T	gp120	C3	1	0	270	0	1	0	0	0.7	0	0.77
7342	1127	c		gp120	C3	1	0	270	0	1	0		0.31	0	0.24
7343	1128	a		gp120	C3	1	0	270	0	1	0		0.56	0	0.08
7344	1129	c	H	gp120	C3	1	0	270	0	1	0	0	0.12	0	0.11
7345	1130	a		gp120	C3	1	0	270	0	1	0		0.55	1	0.11
7346	1131	t		gp120	C3	1	0	270	0	1	0		0.12	1	0.07
7347	1132	a	S	gp120	C3	1	0	270	0	1	0	0	0.41	1	0.06
7348	1133	g		gp120	C3	1	0	270	0	1	0		0.35	1	0.01
7349	1134	t		gp120	C3	1	0	270	0	1	0		0.21	1	0.02
7350	1135	t	F	gp120	C3	1	0	270	0	1	0	0	0.26	1	0.33
7351	1136	t		gp120	C3	1	0	270	0	1	0		0.46	0	0.71
7352	1137	t		gp120	C3	1	0	270	0	1	0		0.46	0	0.72
7353	1138	a	N	gp120	C3	1	0	270	0	1	0	0	0.78	0	0.63
7354	1139	a		gp120	C3	1	0	270	0	1	0		0.93	0	0.69
7355	1140	t		gp120	C3	1	0	270	0	1	0		0.47	0	0.75
7356	1141	t	C	gp120	C3	1	0	270	0	1	0	0	0.35	0	0.83
7357	1142	g		gp120	C3	1	0	270	0	1	0		0.27	1	0.49
7358	1143	t		gp120	C3	1	0	270	1	0.32391	0		0.74	1	0.96
7359	1144	g	G	gp120	C3	1	0	270	1	0.32391	0	0	0.07	1	0.96
7360	1145	g		gp120	C3	1	0	270	1	0.32391	0		0.08	1	0.88
7361	1146	a		gp120	C3	1	0	270	1	0.32391	0		0.08	1	0.92
7362	1147	g	G	gp120	C3	1	0	270	1	0.32391	0	0	0.03	1	0.82
7363	1148	g		gp120	C3	1	0	270	1	0.32391	0		0.03	1	0.82
7364	1149	a		gp120	C3	1	0	270	1	0.32391	0		0.05	1	0.79
7365	1150	g	E	gp120	C3	1	1	270	1	0.32391	0	0	0.09	1	0.07
7366	1151	a		gp120	C3	1	0	270	2	0.0592494	0		0.63	0	0.01
7367	1152	a		gp120	C3	1	0	270	2	0.0592494	0		0.84	0	0.01
7368	1153	t	F	gp120	C3	1	0	270	2	0.0592494	0	0	0.16	1	0.03
7369	1154	t		gp120	C3	1	0	270	2	0.0592494	0		0.05	1	0.72
7370	1155	t		gp120	C3	1	0	270	2	0.0592494	0		0.05	1	0.81
7371	1156	t	F	gp120	C3	1	0	270	2	0.0592494	0	0	0.05	1	0.89
7372	1157	t		gp120	C3	1	0	270	2	0.0592494	0		0.02	1	0.97
7373	1158	c		gp120	C3	1	1	270	1	0.32391	0		0.01	1	0.99
7374	1159	t	Y	gp120	C3	1	0	270	1	0.32391	0	0	0.04	1	0.99
7375	1160	a		gp120	C3	1	0	270	1	0.32391	0		0.12	1	0.85
7376	1161	t		gp120	C3	1	0	270	1	0.32391	0		0.02	1	0.65
7377	1162	t	C	gp120	V4	1	0	270	1	0.32391	0	0	0.27	1	0.9
7378	1163	g		gp120	V4	1	0	270	1	0.32391	0		0.92	0	0.76
7379	1164	c		gp120	V4	1	0	270	1	0.32391	0		0.96	0	0.04
7380	1165	a	N	gp120	V4	1	0	270	1	0.32391	0	0	0.74	0	0.03
7381	1166	a		gp120	V4	1	0	270	0	1	0		0.59	0	0.03
7382	1167	t		gp120	V4	1	0	270	0	1	0		0.4	0	0.01
7383	1168	a	T	gp120	V4	1	0	270	0	1	0	0	0.45	0	0.01
7384	1169	c		gp120	V4	1	0	270	0	1	0		1.04	0	0.03
7385	1170	a		gp120	V4	1	0	270	0	1	0		0.61	0	0.1
7386	1171	t	S	gp120	V4	1	0	270	0	1	0	0	0.64	0	0.07
7387	1172	c		gp120	V4	1	0	270	0	1	0		0.05	1	0.06
7388	1173	a		gp120	V4	1	0	270	0	1	0		0.28	1	0.06
7389	1174	a	K	gp120	V4	1	0	270	0	1	0	0	0.1	1	0
7390	1175	a		gp120	V4	1	0	270	0	1	0		0.44	1	0
7391	1176	a		gp120	V4	1	0	270	0	1	0		0.92	0	0
7392	1177	c	L	gp120	V4	1	0	270	0	1	0	0	0.23	0	0.01
7393	1178	t		gp120	V4	1	0	270	0	1	0		0.28	0	0.76
7394	1179	g		gp120	V4	1	0	270	0	1	0		0.22	0	0.76
7395	1180	t	F	gp120	V4	1	0	270	0	1	0	0	0.15	0	0.87
7396	1181	t		gp120	V4	1	0	270	0	1	0		0.32	0	0.76
7397	1182	t		gp120	V4	1	0	270	0	1	0		0.46	0	0.62
7398	1183	a	N	gp120	V4	1	0	270	0	1	0	0	1	0	0.33
7399	1184	a		gp120	V4	1	0	270	0	1	0		1.42	0	0
7400	1185	t		gp120	V4	1	0	270	0	1	0		1.08	0	0.02
7401	1186	a	S	gp120	V4	1	0	270	0	1	0	0	0.19	0	0.02
7402	1187	g		gp120	V4	1	0	270	0	1	0		0.3	1	0.29
7403	1188	c		gp120	V4	1	0	270	0	1	0		0.14	1	0.85
7404	1189	a	R	gp120	V4	1	0	270	0	1	0	0	0.28	1	0.96
7405	1190	g		gp120	V4	1	0	270	0	1	0		0.04	1	0.97
7406	1191	g		gp120	V4	1	0	270	0	1	0		0.29	1	0.98
7407	1192	t	W	gp120	V4	1	0	270	0	1	0	0	0.61	0	0
7408	1193	g		gp120	V4	1	0	270	0	1	0		0.61	0	0
7409	1194	g		gp120	V4	1	0	270	0	1	0		0.52	0	0
7410	1195	g	E	gp120	V4	1	0	270	0	1	0	0	0.34	0	0
7411	1196	a		gp120	V4	1	0	270	0	1	0		0.56	0	0
7412	1197	g		gp120	V4	1	0	270	0	1	0		0.56	0	0
7413	1198	a	N	gp120	V4	1	0	270	0	1	0	0	0.87	0	0
7414	1199	a		gp120	V4	1	0	270	0	1	0		1.4	0	0
7415	1200	c		gp120	V4	1	0	270	0	1	0		0.95	0	0
7416	1201	a	N	gp120	V4	1	0	270	0	1	0	0	0.14	1	0
7417	1202	a		gp120	V4	1	0	270	0	1	0		0.26	1	0
7418	1203	t		gp120	V4	1	0	270	0	1	0		0.12	1	0
7419	1204	g	G	gp120	V4	1	0	270	0	1	0	0	0.1	1	0
7420	1205	g		gp120	V4	1	0	270	0	1	0		0.1	1	0
7421	1206	c		gp120	V4	1	0	270	0	1	0		2.01	0	0
7422	1207	a	T	gp120	V4	1	0	270	0	1	0	0	1.1	0	0
7423	1208	c		gp120	V4	1	0	270	0	1	0		1.3	0	0
7424	1209	c		gp120	V4	1	0	270	0	1	0		1	0	0
7425	1210	g	A	gp120	V4	1	0	270	0	1	0	0	0.66	0	0
7426	1211	c		gp120	V4	1	0	270	0	1	0		0.17	0	0
7427	1212	c		gp120	V4	1	0	270	0	1	0		0.31	0	0
	1213	a	N	gp120	V4	1	0	270	0	1	0	0
	1214	a		gp120	V4	1	0	270	1	0.32391	0
	1215	c		gp120	V4	1	0	270	1	0.32391	0
7428	1216	a	M	gp120	V4	1	0	270	1	0.32391	0	0	0.63	1	0
7429	1217	t		gp120	V4	1	0	270	1	0.32391	0		0.02	1	0
7430	1218	g		gp120	V4	1	0	270	1	0.32391	0		0.28	1	0
7431	1219	t	L	gp120	V4	1	0	270	1	0.32391	0	0	0.52	0	0
7432	1220	t		gp120	V4	1	0	270	1	0.32391	0		0.51	0	0
7433	1221	g		gp120	V4	1	1	270	1	0.32391	0		0.61	0	0
7434	1222	a	K	gp120	V4	1	0	270	1	0.32391	0	0	0.22	0	0
7435	1223	a		gp120	V4	1	0	270	1	0.32391	0		0.08	1	0
7436	1224	g		gp120	V4	1	0	270	1	0.32391	0		0.14	1	0
7437	1225	a	N	gp120	V4	1	0	270	1	0.32391	0	0	0.09	1	0
7438	1226	a		gp120	V4	1	0	270	1	0.32391	0		0.28	0	0
7439	1227	t		gp120	V4	1	0	270	1	0.32391	0		0.95	0	0
7440	1228	g	D	gp120	V4	1	0	270	1	0.32391	0	0	0.7	0	0
7441	1229	a		gp120	V4	1	0	270	0	1	0		1.15	0	0
7442	1230	c		gp120	V4	1	0	270	0	1	0		0.68	0	0
7443	1231	a	T	gp120	V4	1	0	270	0	1	0	0	1.02	0	0
7444	1232	c		gp120	V4	1	0	270	0	1	0		0.82	0	0
7445	1233	a		gp120	V4	1	0	270	0	1	0		0.24	0	0
7446	1234	g	G	gp120	V4	1	0	270	0	1	0	0	0.34	0	0
7447	1235	g		gp120	V4	1	0	270	0	1	0		0.1	1	0
7448	1236	g		gp120	V4	1	0	270	0	1	0		0.25	1	0
7449	1237	t	S	gp120	V4	1	0	270	0	1	0	0	0.4	1	0
7450	1238	c		gp120	V4	1	0	270	0	1	0		0.88	0	0
7451	1239	a		gp120	V4	1	0	270	0	1	0		0.81	0	0
7452	1240	a	N	gp120	V4	1	0	270	0	1	0	0	0.24	1	0
7453	1241	a		gp120	V4	1	0	270	0	1	0		0.31	1	0
7454	1242	t		gp120	V4	1	0	270	0	1	0		0.75	0	0
7455	1243	g	E	gp120	V4	1	0	270	0	1	0	0	0.33	1	0
7456	1244	a		gp120	V4	1	0	270	0	1	0		0.13	1	0
7457	1245	g		gp120	V4	1	0	270	0	1	0		0.16	1	0
7458	1246	a	T	gp120	V4	1	0	270	0	1	0	0	0.47	1	0
7459	1247	c		gp120	V4	1	0	270	0	1	0		0.2	0	0
7460	1248	t		gp120	V4	1	0	270	0	1	0		0.81	0	0.8
7461	1249	a	T	gp120	V4	1	0	270	0	1	0	0	0.1	0	0.82
7462	1250	c		gp120	V4	1	0	270	0	1	0		0.51	0	0.06
7463	1251	t		gp120	V4	1	0	270	0	1	0		0.56	0	0.02
7464	1252	c	L	gp120	V4	1	0	270	0	1	0	0	0.26	0	0.78
7465	1253	t		gp120	V4	1	0	270	0	1	0		0.22	0	0.83
7466	1254	g		gp120	V4	1	0	270	0	1	0		0.39	0	0.07
7467	1255	a	I	gp120	V4	1	0	270	0	1	0	0	0.06	0	0.12
7468	1256	t		gp120	V4	1	0	270	0	1	0		0.16	1	0.14
7469	1257	t		gp120	V4	1	0	270	0	1	0		0.14	1	0.1
7470	1258	c	L	gp120	V4	1	0	270	0	1	0	0	0.09	1	0.92
7471	1259	t		gp120	V4	1	0	270	0	1	0		0.02	1	0.9
7472	1260	c		gp120	V4	1	0	270	0	1	0		0.04	1	0.01
7473	1261	c	R	gp120	V4	1	0	270	0	1	0	0	0.09	1	0.19
7474	1262	g		gp120	V4	1	0	270	0	1	0		0.63	0	0.47
7475	1263	a		gp120	V4	1	0	270	0	1	0		0.5	0	0.58
7476	1264	t	C	gp120	V4	1	0	270	0	1	0	0	0.32	0	0.78
7477	1265	g		gp120	V4	1	0	270	0	1	0		0.22	0	0.44
7478	1266	c		gp120	V4	1	0	270	0	1	0		0.37	1	0.01
7479	1267	a	R	gp120	C4	1	0	270	0	1	0	0	0.31	1	0.01
7480	1268	g		gp120	C4	1	0	270	0	1	0		0.62	1	0
7481	1269	a		gp120	C4	1	0	270	0	1	0		1.09	0	0.27
7482	1270	a	I	gp120	C4	1	0	270	0	1	0	1	0.56	0	0.78
7483	1271	t		gp120	C4	1	0	270	0	1	0		1	0	0.86
7484	1272	a		gp120	C4	1	0	270	0	1	0		0.69	0	0.57
7485	1273	a	K	gp120	C4	1	0	270	0	1	0	2	0.68	0	0.52
7486	1274	a		gp120	C4	1	0	443	0	1	0		0.66	0	0.16
7487	1275	a		gp120	C4	1	0	443	0	1	0		0.26	0	0.09
7488	1276	c	Q	gp120	C4	1	0	443	0	1	0	2	0.63	0	0.04
7489	1277	a		gp120	C4	1	0	443	0	1	0		0.65	0	0.04
7490	1278	a		gp120	C4	1	0	443	0	1	0		0.46	0	0.01
7491	1279	a	I	gp120	C4	1	0	443	0	1	0	2	0.62	0	0.33
7492	1280	t		gp120	C4	1	0	443	0	1	0		0.62	0	0.92
7493	1281	t		gp120	C4	1	0	443	0	1	0		1.47	0	0.95
7494	1282	a	I	gp120	C4	1	0	443	0	1	0	1	0.58	0	0.63
7495	1283	t		gp120	C4	1	0	443	0	1	0		0.69	0	0.77
7496	1284	a		gp120	C4	1	0	443	0	1	0		0.36	0	0.31
7497	1285	a	N	gp120	C4	1	0	443	1	0.473884	0	1	0.44	0	0.07
7498	1286	a		gp120	C4	1	0	443	1	0.473884	0		0.33	0	0.01
7499	1287	t		gp120	C4	1	0	443	1	0.473884	0		0.44	0	0.09
7500	1288	a	M	gp120	C4	1	0	443	1	0.473884	0	1	0.24	0	0.42
7501	1289	t		gp120	C4	1	0	443	1	0.47396	0		0.19	1	0.54
7502	1290	g		gp120	C4	1	0	443	1	0.474036	0		0.07	1	0.45
7503	1291	t	W	gp120	C4	1	0	443	1	0.474036	0	1	0.1	1	0.79
7504	1292	g		gp120	C4	1	1	443	1	0.474112	0		0.29	1	0.8
7505	1293	g		gp120	C4	1	0	443	1	0.474189	0		0.32	0	0.19
7506	1294	c	Q	gp120	C4	1	0	443	1	0.474189	0	1	0.55	0	0
7507	1295	a		gp120	C4	1	0	444	1	0.474265	0		0.44	0	0
7508	1296	g		gp120	C4	1	0	444	1	0.474341	0		0.83	0	0
7509	1297	a	R	gp120	C4	1	0	444	1	0.474341	0	2	1.1	0	0
7510	1298	g		gp120	C4	1	0	444	1	0.474494	0		0.24	0	0
7511	1299	a		gp120	C4	1	0	444	1	0.47457	0		0.07	1	0
7512	1300	g	V	gp120	C4	1	0	444	0	1	0	2	0.09	1	0
7513	1301	t		gp120	C4	1	0	444	0	1	0		0.22	1	0
7514	1302	a		gp120	C4	1	0	444	0	1	0		0.25	1	0.15
7515	1303	g	G	gp120	C4	1	0	444	0	1	0	2	0.12	1	0.87
7516	1304	g		gp120	C4	1	0	444	0	1	0		0.21	1	0.84
7517	1305	a		gp120	C4	1	0	445	0	1	0		0.16	1	0.2
7518	1306	c	Q	gp120	C4	1	0	445	1	0.475407	0	2	0.21	1	0.07
7519	1307	a		gp120	C4	1	0	445	1	0.475483	0		0.41	1	0.6
7520	1308	a		gp120	C4	1	0	446	1	0.475711	0		0.71	1	0.68
7521	1309	g	A	gp120	C4	1	0	446	1	0.475863	0	2	0.31	0	0.93
7522	1310	c		gp120	C4	1	0	446	1	0.476091	0		0.71	0	0.92
7523	1311	g		gp120	C4	1	0	446	1	0.476319	0		0.74	0	0.91
7524	1312	a	M	gp120	C4	1	0	446	1	0.476471	0	2	0.19	0	0
7525	1313	t		gp120	C4	1	1	446	1	0.476622	0		0.94	0	0
7526	1314	g		gp120	C4	1	0	446	1	0.476774	0		0.47	0	0
7527	1315	t	Y	gp120	C4	1	0	448	1	0.476926	0	2	1.07	0	0
7528	1316	a		gp120	C4	1	0	448	1	0.477077	0		0.57	0	0
7529	1317	t		gp120	C4	1	0	448	1	0.477153	0		0.33	0	0.91
7530	1318	g	A	gp120	C4	1	0	448	1	0.477229	0	2	0.01	0	0.92
7531	1319	c		gp120	C4	1	0	448	1	0.477381	0		0	1	0.54
7532	1320	c		gp120	C4	1	0	448	1	0.477456	0		0.02	1	0.03
7533	1321	c	P	gp120	C4	1	0	448	0	1	0	1	0.04	1	0.14
7534	1322	c		gp120	C4	1	0	448	0	1	0		0.07	1	0.56
7535	1323	t		gp120	C4	1	0	448	0	1	0		0.06	1	0.96
7536	1324	c	P	gp120	C4	1	0	448	1	0.477684	0	1	0.03	1	0.74
7537	1325	c		gp120	C4	1	0	448	1	0.477684	0		0.15	1	0.74
7538	1326	c		gp120	C4	1	0	448	1	0.477684	0		0.61	0	0.55
7539	1327	a	I	gp120	C4	1	0	448	1	0.477684	0	1	0.22	1	0.03
7540	1328	t		gp120	C4	1	0	448	1	0.477684	0		0.49	0	0.07
7541	1329	c		gp120	C4	1	0	448	1	0.477684	0		0.61	1	0.06
7542	1330	c	Q	gp120	C4	1	0	448	1	0.477684	0	1	0.27	0	0.01
7543	1331	a		gp120	C4	1	1	448	1	0.477684	0		0.11	1	0.05
7544	1332	a		gp120	C4	1	0	448	1	0.477684	0		0.06	1	0.14
7545	1333	g	G	gp120	C4	1	0	448	1	0.477684	0	1	0.07	1	0.14
7546	1334	g		gp120	C4	1	0	448	1	0.477684	0		0.16	1	0.04
7547	1335	a		gp120	C4	1	0	448	1	0.477684	0		0.04	1	0.04
7548	1336	g	V	gp120	C4	1	0	448	1	0.477684	0	1	0.28	1	0
7549	1337	t		gp120	C4	1	0	448	1	0.477684	0		0.46	1	0.01
7550	1338	a		gp120	C4	1	0	448	1	0.477684	0		0.53	0	1
7551	1339	a	I	gp120	C4	1	0	448	1	0.477608	0	1	0.32	0	0.99
7552	1340	t		gp120	C4	1	0	448	1	0.477532	0		0.46	0	0.04
7553	1341	a		gp120	C4	1	0	448	1	0.477532	0		0.68	0	0
7554	1342	a	N	gp120	C4	1	0	448	1	0.477456	0	0	0.74	0	0
7555	1343	a		gp120	C4	1	0	448	1	0.477381	0		0.76	0	0
7556	1344	t		gp120	C4	1	0	448	1	0.477381	0		0.12	0	0.01
7557	1345	t	C	gp120	C4	1	0	448	1	0.477305	0	0	0	1	0.85
7558	1346	g		gp120	C4	1	1	447	1	0.477229	0		0	1	0.84
7559	1347	t		gp120	C4	1	0	447	1	0.477077	0		0.06	1	0
7560	1348	a	T	gp120	C4	1	0	447	1	0.477002	0	0	0.12	1	0
7561	1349	c		gp120	C4	1	0	447	1	0.476926	0		0.24	1	0
7562	1350	a		gp120	C4	1	0	447	1	0.476774	0		0.43	1	0.99
7563	1351	t	S	gp120	C4	1	0	447	1	0.476698	0	0	0.66	1	1
7564	1352	c		gp120	C4	1	0	447	1	0.476622	0		0.81	0	0.07
7565	1353	a		gp120	C4	1	0	446	1	0.476471	0		0.48	0	0.05
7566	1354	a	N	gp120	C4	1	0	446	0	1	0	0	0.82	0	0.09
7567	1355	a		gp120	C4	1	0	446	0	1	0		0.6	0	0.05
7568	1356	c		gp120	C4	1	0	446	0	1	0		0.51	0	0.01
7569	1357	a	I	gp120	C4	1	0	446	0	1	0	0	0.42	0	0.02
7570	1358	t		gp120	C4	1	0	446	1	0.476243	0		0.52	0	0.03
7571	1359	c		gp120	C4	1	0	446	1	0.476167	0		0.33	0	0.02
7572	1360	a	T	gp120	C4	1	0	446	1	0.476167	0	0	0.05	0	0.01
7573	1361	c		gp120	C4	1	0	446	1	0.476167	0		0.14	1	0.01
7574	1362	a		gp120	C4	1	0	446	1	0.476167	0		0.16	1	0.87
7575	1363	g	G	gp120	C4	1	0	446	1	0.476167	0	0	0	1	0.9
7576	1364	g		gp120	C4	1	0	446	1	0.476167	0		0	1	0.05
7577	1365	a		gp120	C4	1	1	446	1	0.476167	0		0	1	0.03
7578	1366	c	L	gp120	C4	1	0	446	1	0.476167	0	0	0.1	1	0.11
7579	1367	t		gp120	C4	1	0	446	1	0.476167	0		0.13	1	0.15
7580	1368	a		gp120	C4	1	0	446	1	0.476167	0		0.12	1	0.1
7581	1369	a	I	gp120	C4	1	0	446	1	0.476167	0	0	0.31	1	0.13
7582	1370	t		gp120	C4	1	0	446	1	0.476167	0		0.3	1	0.13
7583	1371	a		gp120	C4	1	0	446	1	0.476167	0		0.02	1	0.04
7584	1372	t	L	gp120	C4	1	0	446	1	0.467283	0	1	0.63	1	0.64
7585	1373	t		gp120	C4	1	0	446	0	1	0		0.85	0	0.67
7586	1374	a		gp120	C4	1	0	446	0	1	0		0.53	0	0.08
7587	1375	a	T	gp120	C4	1	0	446	0	1	0	1	0.32	0	0.1
7588	1376	c		gp120	C4	1	0	446	0	1	0		0.66	0	0.27
7589	1377	a		gp120	C4	1	0	446	0	1	0		0.64	0	0.32
7590	1378	a	R	gp120	C4	1	0	446	0	1	0	1	0.76	0	0.28
7591	1379	g		gp120	C4	1	0	272	0	1	0		0.76	0	0.18
7592	1380	a		gp120	C4	1	0	272	0	1	0		0.54	0	0.18
7593	1381	g	D	gp120	C4	1	0	272	0	1	0	1	0.53	0	0.02
7594	1382	a		gp120	C4	1	0	272	0	1	0		0.21	1	0.01
7595	1383	t		gp120	C4	1	0	272	0	1	0		0.14	1	0.03
7596	1384	g	G	gp120	C4	1	0	272	0	1	0	1	0.19	1	0.03
7597	1385	g		gp120	C4	1	0	272	0	1	0		0.08	1	0.25
7598	1386	t		gp120	C4	1	0	272	0	1	0		0.1	1	0.98
7599	1387	g	G	gp120	C4	1	0	272	0	1	0	1	0.11	1	0.95
7600	1388	g		gp120	C4	1	0	272	0	1	0		0.33	1	0.11
7601	1389	t		gp120	C4	1	0	272	0	1	0		0.75	0	0
7605	1390	g	G	gp120	V5	1	0	272	0	1	0	2	0.47	0	0
7606	1391	g		gp120	V5	1	0	272	0	1	0		0.19	0	0
7607	1392	t		gp120	V5	1	0	272	0	1	0		0.41	0	0
7608	1393	g	E	gp120	V5	1	0	272	0	1	0	2	0.43	0	0
7609	1394	a		gp120	V5	1	0	272	0	1	0		0.19	0	0
7610	1395	a		gp120	V5	1	0	272	0	1	0		0.44	0	0
7611	1396	a	N	gp120	V5	1	0	272	0	1	1	2	0.73	0	0
7612	1397	a		gp120	V5	1	0	272	0	1	1		0.41	0	0
7613	1398	c		gp120	V5	1	0	272	0	1	1		0.03	0	0
7614	1399	g	D	gp120	V5	0	0	272	0	1	1	2	0	1	0
7615	1400	a		gp120	V5	0	0	272	0	1	1		0	1	0
7616	1401	t		gp120	V5	0	0	272	1	0.325867	1		0	1	0
7617	1402	a	T	gp120	V5	0	0	272	2	0.0600184	1	2	0	1	0
7618	1403	c		gp120	V5	0	0	272	2	0.0600184	1		0.01	1	0.01
7619	1404	a		gp120	V5	0	0	272	3	0.00761802	1		0.89	0	0.09
7620	1405	g	E	gp120	V5	0	0	272	3	0.00761802	1	2	0.53	0	0.11
7621	1406	a		gp120	V5	0	0	272	3	0.00761802	1		0.45	0	0.08
7622	1407	g		gp120	V5	0	0	272	4	0.000734943	1		0.52	0	0.08
7623	1408	a	T	gp120	V5	0	1	272	4	0.000734943	1	2	0.17	0	0.1
7624	1409	c		gp120	V5	0	1	272	4	0.000734943	1		0.18	0	0.1
7625	1410	c		gp120	V5	0	0	272	4	0.000734943	1		0.48	0	0.09
7626	1411	t	F	gp120	V5	0	1	272	4	0.000734943	1	1	0.41	0	0.99
7627	1412	t		gp120	V5	0	0	272	4	0.000734943	1		0.24	0	1
7628	1413	c		gp120	V5	0	0	272	4	0.000734943	1		0.61	0	0.86
7629	1414	a	R	gp120	V5	0	1	272	4	0.000734943	1	1	0.62	0	0.39
7630	1415	g		gp120	V5	0	0	272	4	0.000734943	1		0.65	1	0.02
7631	1416	a		gp120	V5	0	0	272	3	0.00761802	1		0	1	0.01
7632	1417	c	P	gp120	V5	0	0	272	3	0.00761802	1	1	0	1	0.71
7633	1418	c		gp120	V5	0	0	272	3	0.00761802	1		0	1	0.79
7634	1419	t		gp120	V5	0	0	272	4	0.000734943	1		0.36	1	0.45
7635	1420	g	G	gp120	C5	0	0	272	4	0.000734943	1	1	0.12	0	0.05
7636	1421	g		gp120	C5	0	0	272	4	0.000734943	1		0.14	1	0.01
7637	1422	a		gp120	C5	0	0	272	3	0.00761802	1		0.01	1	0
7638	1423	g	G	gp120	C5	0	0	272	3	0.00761802	1	1	0.07	1	0.34
7639	1424	g		gp120	C5	0	1	272	3	0.00761802	1		0.05	1	0.34
7640	1425	a		gp120	C5	0	0	272	3	0.00761802	1		0.21	1	0.41
7641	1426	g	G	gp120	C5	0	2	272	3	0.00761802	1	1	0.18	0	0.5
7642	1427	g		gp120	C5	0	0	272	3	0.00761802	1		0	1	0.83
7643	1428	a		gp120	C5	0	0	272	3	0.00761802	1		0.34	1	0.63
7644	1429	g	D	gp120	C5	0	0	272	3	0.00761802	1	1	0.6	0	0.62
7645	1430	a		gp120	C5	0	0	272	3	0.00761802	1		0.43	0	0.11
7646	1431	t		gp120	C5	0	0	272	3	0.00761802	1		0.99	0	0.16
7647	1432	a	M	gp120	C5	0	0	272	2	0.0600184	1	0	0.28	0	0.19
7648	1433	t		gp120	C5	0	0	272	2	0.0600184	1		0.67	0	0.53
7649	1434	g		gp120	C5	0	0	272	0	1	1		0.33	1	0.55
7650	1435	a	R	gp120	C5	0	0	272	0	1	1	0	0.14	1	0.57
7651	1436	g		gp120	C5	0	0	272	0	1	1		0.05	1	0.61
7652	1437	g		gp120	C5	0	0	272	0	1	1		0.16	1	0.35
7653	1438	g	D	gp120	C5	0	0	272	2	0.0600184	1	0	0.38	0	0.47
7654	1439	a		gp120	C5	0	0	272	2	0.0600184	1		0.16	0	0.43
7655	1440	c		gp120	C5	0	0	272	2	0.0600184	1		0.44	0	0.71
7656	1441	a	N	gp120	C5	0	0	272	2	0.0600184	1	0	0.46	0	0.65
7657	1442	a		gp120	C5	0	0	272	2	0.0600184	1		0.37	0	0.6
7658	1443	t		gp120	C5	0	0	272	2	0.0600184	1		0.4	0	0.94
7659	1444	t	W	gp120	C5	0	0	272	2	0.0600184	1	0	0.53	0	0.93
7660	1445	g		gp120	C5	0	2	272	2	0.0600184	1		0.71	0	0.22
7661	1446	g		gp120	C5	0	0	272	4	0.000734943	1		0.76	0	0.22
7662	1447	a	R	gp120	C5	0	0	272	4	0.000734943	1	0	0.78	0	0.03
7663	1448	g		gp120	C5	0	0	272	4	0.000734943	1		0.66	0	0.03
7664	1449	a		gp120	C5	0	0	272	4	0.000734943	1		0.62	0	0.66
7665	1450	a	S	gp120	C5	0	0	272	4	0.000734943	1	0	0.79	0	0.74
7666	1451	g		gp120	C5	0	0	272	4	0.000734943	1		0.36	0	0.59
7667	1452	t		gp120	C5	0	0	272	4	0.000734943	1		0.86	0	0.78
7668	1453	g	E	gp120	C5	0	2	272	2	0.0600184	1	0	0.69	0	0.56
7669	1454	a		gp120	C5	0	0	272	2	0.0600184	1		0.74	0	0.28
7670	1455	a		gp120	C5	0	0	272	2	0.0600184	1		0.21	0	0.52
7671	1456	t	L	gp120	C5	0	0	272	2	0.0600184	1	0	0.8	0	0.85
7672	1457	t		gp120	C5	0	0	272	2	0.0600184	1		0.58	0	0.89
7673	1458	a		gp120	C5	0	0	272	2	0.0600184	1		0.15	0	0.53
7674	1459	t	Y	gp120	C5	0	0	272	2	0.0600184	1	0	1.21	0	0.75
7675	1460	a		gp120	C5	0	0	272	2	0.0600184	1		0.37	0	0.62
7676	1461	t		gp120	C5	0	0	272	0	1	0		0.91	0	0.28
7677	1462	a	K	gp120	C5	0	0	272	0	1	0	0	0.65	0	0.12
7678	1463	a		gp120	C5	0	0	272	0	1	0		0.89	0	0.13
7679	1464	g		gp120	C5	0	0	272	0	1	0		0.63	0	0.18
7680	1465	t	Y	gp120	C5	0	0	272	0	1	0	0	1	0	0.56
7681	1466	a		gp120	C5	0	0	272	0	1	0		0.47	0	0.65
7682	1467	t		gp120	C5	0	0	272	0	1	0		0.87	0	0.64
7683	1468	a	K	gp120	C5	0	0	272	0	1	0	0	0.54	0	0.58
7684	1469	a		gp120	C5	0	0	272	0	1	0		0.74	0	0.1
7685	1470	a		gp120	C5	0	0	272	0	1	0		0.94	0	0.06
7686	1471	g	V	gp120	C5	0	0	272	0	1	0	0	0.87	0	0.1
7687	1472	t		gp120	C5	0	0	272	0	1	0		1.02	0	0.41
7688	1473	a		gp120	C5	0	0	272	0	1	0		0.82	0	0.38
7689	1474	g	V	gp120	C5	0	0	272	0	1	0	0	0.83	0	0.31
7690	1475	t		gp120	C5	0	0	272	0	1	0		0.96	0	0.81
7691	1476	a		gp120	C5	0	0	272	0	1	0		0.84	0	0.65
7692	1477	a	K	gp120	C5	0	0	272	0	1	0	0	1.01	0	0.39
7693	1478	a		gp120	C5	0	0	272	0	1	0		0.85	0	0.31
7694	1479	a		gp120	C5	0	0	272	0	1	0		0.5	0	0.45
7695	1480	c	L	gp120	C5	0	0	272	0	1	0	1	0.46	0	0.74
7696	1481	t		gp120	C5	0	0	272	0	1	0		0.49	0	0.87
7697	1482	t		gp120	C5	0	0	272	0	1	0		0.82	0	0.77
7698	1483	g	E	gp120	C5	0	0	272	0	1	0	1	0.74	0	0.31
7699	1484	a		gp120	C5	0	0	272	0	1	0		0.54	0	0.28
7700	1485	a		gp120	C5	0	0	272	0	1	0		0.09	0	0.56
7701	1486	c	P	gp120	C5	0	0	272	0	1	0	1	0.09	0	0.75
7702	1487	c		gp120	C5	0	0	272	0	1	0		0.56	0	0.82
7703	1488	a		gp120	C5	0	0	272	0	1	0		0.39	0	0.83
7704	1489	c	L	gp120	C5	0	0	272	0	1	0	1	0.91	0	0.93
7705	1490	t		gp120	C5	0	0	272	0	1	0		1.01	0	0.94
7706	1491	a		gp120	C5	0	0	272	0	1	0		0.54	0	0.4
7707	1492	g	G	gp120	C5	0	0	272	0	1	0	1	0.65	0	0.25
7708	1493	g		gp120	C5	0	0	272	0	1	0		0.57	0	0.27
7709	1494	a		gp120	C5	0	0	272	0	1	0		0.77	1	0.13
7710	1495	g	V	gp120	C5	0	0	272	0	1	0	1	0.38	0	0.16
7711	1496	t		gp120	C5	0	0	272	0	1	0		0.31	1	0.62
7712	1497	a		gp120	C5	0	0	272	0	1	0		0.09	1	0.62
7713	1498	g	A	gp120	C5	0	0	272	0	1	0	1	0.1	1	0.35
7714	1499	c		gp120	C5	0	0	272	0	1	0		0.26	1	0.36
7715	1500	a		gp120	C5	0	0	272	0	1	0		0.1	1	0.39
7716	1501	c	P	gp120	C5	0	0	272	0	1	0	2	0.13	0	0.83
7717	1502	c		gp120	C5	0	0	272	0	1	0		0.3	0	0.88
7718	1503	c		gp120	C5	0	0	272	0	1	0		0.31	0	0.61
7719	1504	a	T	gp120	C5	0	0	272	0	1	0	2	0.02	0	0.52
7720	1505	c		gp120	C5	0	0	272	0	1	0		0.02	1	0.94
7721	1506	c		gp120	C5	0	0	272	0	1	0		0.05	1	0.96
7722	1507	a	M	gp120	C5	0	0	272	0	1	0	2	0.08	1	0.98
7723	1508	t		gp120	C5	0	0	272	0	1	0		0.13	1	1
7724	1509	g		gp120	C5	0	0	272	0	1	0		0.06	1	0.99
7725	1510	g	A	gp120	C5	0	0	272	0	1	0	1	0.06	1	0.97
7726	1511	c		gp120	C5	0	0	272	0	1	0		0.08	1	0.85
7727	1512	a		gp120	C5	0	0	272	0	1	0		0.38	1	0.75
7728	1513	a	K	gp120	C5	0	0	272	0	1	0	1	0.89	0	0.77
7729	1514	a		gp120	C5	0	0	272	0	1	0		1.04	0	0.76
7730	1515	g		gp120	C5	0	0	272	0	1	0		0.75	0	0.06
7731	1516	a	R	gp120	C5	0	0	272	0	1	0	4	0.75	0	0.28
7732	1517	g		gp120	C5	0	0	272	0	1	0		0.95	0	0.27
7733	1518	a		gp120	C5	0	0	272	0	1	0		1.57	0	0.03
7734	1519	a	R	gp120	C5	0	0	272	0	1	0	4	1.73	0	0.03
7735	1520	g		gp120	C5	0	0	272	0	1	0		1.9	0	0.03
7736	1521	a		gp120	C5	0	0	272	0	1	1		0.06	1	0.97
7737	1522	g	V	gp120	C5	0	0	272	0	1	1	4	0.02	1	0.99
7738	1523	t		gp120	C5	0	0	272	1	0.325867	1		0.01	1	1
7739	1524	g		gp120	C5	0	0	272	1	0.325867	1		0	1	1
7740	1525	g	V	gp120	C5	0	0	272	2	0.0600184	1	4	0.05	1	1
7741	1526	t		gp120	C5	0	0	272	2	0.0600184	1		0.09	1	1
7742	1527	g		gp120	C5	0	0	272	2	0.0600184	1		0	1	1
7743	1528	g	E	gp120	C5	0	0	272	4	0.000734943	1	4	0.06	1	1
7744	1529	a		gp120	C5	0	0	272	4	0.000734943	1		0.04	1	0.98
7745	1530	g		gp120	C5	0	1	272	4	0.000734943	1		0.14	1	0.95
7746	1531	a	R	gp120	C5	0	0	272	4	0.000734943	1	4	0.08	1	0.87
7747	1532	g		gp120	C5	0	1	272	4	0.000734943	1		0	1	0.62
7748	1533	g		gp120	C5	0	0	272	4	0.000733946	1		0.03	1	0.41
7749	1534	g	E	gp120	C5	0	0	272	4	0.000733946	1	4	0.14	1	0.63
7750	1535	a		gp120	C5	0	2	272	4	0.000733946	1		0.4	0	0.66
7751	1536	a		gp120	C5	0	0	272	4	0.000733946	1		0.26	0	0.66
7752	1537	a	K	gp120	C5	0	0	272	4	0.000733946	1	3	0.29	0	0.6
7753	1538	a		gp120	C5	0	0	272	3	0.00761043	1		0.56	0	0.48
7754	1539	a		gp120	C5	0	0	272	3	0.00761043	1		0.7	0	0.17
7755	1540	a	R	gp120	C5	0	0	271	2	0.0599799	1	3	0.06	1	0.85
7756	1541	g		gp120	C5	0	0	272	2	0.0599799	1		0.04	1	0.97
7757	1542	a		gp120	C5	0	0	272	2	0.0599799	1		0.06	1	0.98
7758	1543	g	A	gp41	FP	0	0	272	1	0.325769	1	0	0.04	1	0.99
7759	1544	c		gp41	FP	0	0	272	1	0.325769	1		0.03	1	0.99
7760	1545	a		gp41	FP	0	0	272	1	0.325769	1		0.1	1	0.99
7761	1546	g	V	gp41	FP	0	0	272	2	0.0599799	1	0	0.13	1	0.93
7762	1547	t		gp41	FP	0	0	272	2	0.0599799	1		0.09	0	0.74
7763	1548	t		gp41	FP	0	0	272	2	0.0600184	1		0.04	0	0.31
7764	1549	g	G	gp41	FP	0	0	272	2	0.0600184	1	0	0.28	0	0.27
7765	1550	g		gp41	FP	0	1	272	2	0.0600184	1		0.56	0	0.24
7766	1551	a		gp41	FP	0	0	272	2	0.0600184	1		1.26	0	0.69
7767	1552	a	M	gp41	FP	0	0	272	2	0.0600184	1	0	2.12	0	1
7768	1553	t		gp41	FP	0	1	272	2	0.0600184	1		2.69	0	0.97
7769	1554	g		gp41	FP	0	0	272	2	0.0600184	1		0	1	0.8
7770	1555	g	A	gp41	FP	0	0	272	2	0.0600184	1	0	0	1	0.97
7771	1556	c		gp41	FP	0	0	272	2	0.0600184	1		0.04	1	1
7772	1557	a		gp41	FP	0	0	272	2	0.0600184	1		0.1	1	1
7773	1558	g	A	gp41	FP	0	0	272	1	0.325867	1	0	0.04	1	1
7774	1559	c		gp41	FP	0	0	272	1	0.325867	1		0.07	1	0.99
7775	1560	t		gp41	FP	0	0	272	1	0.325867	1		0.39	1	0.96
7776	1561	g	V	gp41	FP	0	0	272	0	1	1	0	0.19	1	0.42
7777	1562	t		gp41	FP	0	0	272	0	1	1		0	1	0.82
7778	1563	c		gp41	FP	0	0	272	0	1	1		0.05	1	0.77
7779	1564	t	F	gp41	FP	0	0	272	0	1	1	0	0	0	0.94
7780	1565	t		gp41	FP	0	0	272	0	1	1		0.05	1	0.98
7781	1566	c		gp41	FP	0	0	272	0	1	1		0.02	1	0.99
7782	1567	c	L	gp41	FP	0	0	272	0	1	1	0	0.03	1	0.99
7783	1568	t		gp41	FP	0	0	272	0	1	1		0	1	0.98
7784	1569	t		gp41	FP	0	0	272	0	1	1		0.16	1	0.98
7785	1570	g	G	gp41	FP	0	0	272	0	1	1	0	0.03	1	0.87
7786	1571	g		gp41	FP	0	0	272	0	1	1		0.01	1	0.91
7787	1572	g		gp41	FP	0	0	272	0	1	1		0.11	1	0.86
7788	1573	t	F	gp41	FP	0	0	272	0	1	1	0	0.01	1	0.94
7789	1574	t		gp41	FP	0	0	272	0	1	1		0.08	1	0.94
7790	1575	c		gp41	FP	0	0	272	0	1	1		0	1	0.98
7791	1576	t	L	gp41	FP	0	0	272	1	0.325867	1	0	0.08	1	0.87
7792	1577	t		gp41	FP	0	0	272	2	0.0600184	1		0.13	1	0.43
7793	1578	g		gp41	FP	0	0	272	2	0.0600184	1		1.79	0	0.19
7794	1579	g	G	gp41	FP	0	0	272	3	0.00761802	1	0	4.01	0	0.16
7795	1580	g		gp41	FP	0	0	272	3	0.00761802	1		0.75	0	0.67
7796	1581	a		gp41	FP	0	0	272	3	0.00761802	1		0.94	0	0.68
7797	1582	a	T	gp41	FP	0	0	272	3	0.00761802	1	1	0	1	0.67
7798	1583	c		gp41	FP	0	1	272	3	0.00761802	1		0.03	1	0.64
7799	1584	a		gp41	FP	0	1	272	3	0.00761802	1		0.01	1	0.9
7800	1585	g	A	gp41	FP	0	0	272	3	0.00761802	1	1	0.05	1	0.92
7801	1586	c		gp41	FP	0	1	272	3	0.00761802	1		0	1	0.84
7802	1587	a		gp41	FP	0	0	272	3	0.00761802	1		0.09	1	0.75
7803	1588	g	G	gp41	FP	0	0	272	3	0.00761802	1	1	0.13	1	0.84
7804	1589	g		gp41	FP	0	0	272	3	0.00761802	1		0.08	1	0.85
7805	1590	g		gp41	FP	0	0	272	3	0.00761802	1		0.76	1	0.76
7806	1591	a	S	gp41	FPPR	0	0	272	2	0.0600184	1	1	1.83	0	0.42
7807	1592	g		gp41	FPPR	0	0	272	1	0.325867	1		0	1	0.92
7808	1593	c		gp41	FPPR	0	0	272	1	0.325867	1		0	1	0.99
7809	1594	a	T	gp41	FPPR	0	0	272	0	1	1	1	0.06	1	0.97
7810	1595	c		gp41	FPPR	0	0	272	0	1	1		0.01	1	0.93
7811	1596	t		gp41	FPPR	0	0	272	0	1	1		0.13	1	0.62
7812	1597	a	M	gp41	FPPR	0	0	272	0	1	1	1	0.69	1	0.68
7813	1598	t		gp41	FPPR	0	0	272	1	0.325867	0		0.37	0	0.75
7814	1599	g		gp41	FPPR	0	0	272	1	0.325867	0		1.18	1	0.61
7815	1600	g	G	gp41	FPPR	0	0	272	1	0.325867	0	1	0.45	0	0.39
7816	1601	g		gp41	FPPR	0	0	272	1	0.325867	0		0.72	0	0.32
7817	1602	c		gp41	FPPR	0	0	272	1	0.325867	0		0.06	1	0.93
7818	1603	g	A	gp41	FPPR	0	0	272	1	0.325867	0	1	0.15	1	0.84
7819	1604	c		gp41	FPPR	0	0	272	1	0.325867	0		0.09	1	0.97
7820	1605	g		gp41	FPPR	0	1	272	1	0.325867	0		0	1	0.99
7821	1606	g	A	gp41	FPPR	0	0	272	1	0.325867	0	1	0.13	1	0.98
7822	1607	c		gp41	FPPR	0	0	272	1	0.325867	0		0.02	1	1
7823	1608	g		gp41	FPPR	0	0	272	1	0.325867	0		0.04	1	0.95
7824	1609	t	S	gp41	FPPR	0	0	272	1	0.325867	0	1	0	1	0.86
7825	1610	c		gp41	FPPR	0	0	272	1	0.325867	0		0.11	1	0.04
7826	1611	a		gp41	FPPR	0	0	272	1	0.325867	0		2.19	0	0.03
7827	1612	c	L	gp41	FPPR	0	0	272	1	0.325867	0	1	1.55	0	0
7828	1613	t		gp41	FPPR	0	0	272	1	0.325867	0		0.79	0	0
7829	1614	a		gp41	FPPR	0	0	272	1	0.325867	0		0.1	1	0
7830	1615	a	T	gp41	FPPR	0	0	272	1	0.325867	0	1	0.07	1	0.85
7831	1616	c		gp41	FPPR	0	0	272	1	0.325867	0		0.02	1	0.94
7832	1617	g		gp41	FPPR	0	0	272	1	0.325867	0		0.13	1	0.99
7833	1618	c	L	gp41	FPPR	0	0	272	1	0.325867	0	1	0.02	0	0.99
7834	1619	t		gp41	FPPR	0	0	272	1	0.325867	0		0.02	1	1
7835	1620	g		gp41	FPPR	0	1	272	1	0.325867	0		0.09	1	0.98
7836	1621	a	T	gp41	FPPR	0	0	272	1	0.325867	0	1	1.99	0	0.12
7837	1622	c		gp41	FPPR	0	0	272	1	0.325867	0		0	1	0.85
7838	1623	g		gp41	FPPR	0	0	272	1	0.325867	0		0.11	1	0.88
7839	1624	g	V	gp41	FPPR	0	0	272	1	0.325867	0	1	0.89	1	0.5
7840	1625	t		gp41	FPPR	0	0	272	1	0.325867	0		0.91	0	0.63
7841	1626	a		gp41	FPPR	0	0	272	1	0.325867	0		1.13	0	0.56
7842	1627	c	Q	gp41	FPPR	0	0	272	1	0.325867	0	1	0.06	1	0.61
7843	1628	a		gp41	FPPR	0	0	272	0	1	0		0.73	0	0.79
7844	1629	g		gp41	FPPR	0	0	272	0	1	0		0.82	0	0.72
7845	1630	g	A	gp41	HR1	0	0	272	0	1	0	1	0.63	0	0.26
7846	1631	c		gp41	HR1	0	0	272	0	1	0		0.2	0	0.88
7847	1632	c		gp41	HR1	0	0	272	0	1	0		0	1	0.99
7848	1633	a	R	gp41	HR1	0	0	272	0	1	0	1	0.08	1	1
7849	1634	g		gp41	HR1	0	0	272	0	1	0		0.04	1	1
7850	1635	a		gp41	HR1	0	0	272	0	1	0		0.05	1	0.99
7851	1636	c	Q	gp41	HR1	0	0	272	0	1	0	1	0	1	0.98
7852	1637	a		gp41	HR1	0	0	272	0	1	0		0.07	1	0.84
7853	1638	a		gp41	HR1	0	0	272	0	1	0		0.44	0	0
7854	1639	t	L	gp41	HR1	0	0	272	0	1	0	0	0.3	0	0
7855	1640	t		gp41	HR1	0	0	272	0	1	0		0.51	0	0
7856	1641	a		gp41	HR1	0	0	272	0	1	0		1.3	0	0
7857	1642	t	L	gp41	HR1	0	0	272	0	1	0	0	0.71	0	0.01
7858	1643	t		gp41	HR1	0	0	272	0	1	0		0.17	1	0.85
7859	1644	g		gp41	HR1	0	0	272	0	1	0		0.02	1	0.98
7860	1645	t	S	gp41	HR1	0	0	272	0	1	0	0	0.05	1	0.99
7861	1646	c		gp41	HR1	0	0	272	0	1	0		0	1	1
7862	1647	t		gp41	HR1	0	0	272	0	1	0		0.04	1	1
7863	1648	g	G	gp41	HR1	0	0	273	0	1	0	0	0.5	1	0.99
7864	1649	g		gp41	HR1	0	0	273	0	1	0		1.75	0	0.84
7865	1650	c		gp41	HR1	0	0	273	0	1	0		0.72	0	0.76
7866	1651	a	I	gp41	HR1	0	0	273	0	1	0	0	0.7	0	0.87
7867	1652	t		gp41	HR1	0	0	273	0	1	0		0.14	1	0.93
7868	1653	a		gp41	HR1	0	0	273	0	1	0		0.23	1	0.94
7869	1654	g	V	gp41	HR1	0	0	273	0	1	0	0	0.04	1	0.93
7870	1655	t		gp41	HR1	0	0	273	0	1	0		0.01	1	0.99
7871	1656	g		gp41	HR1	0	0	273	0	1	0		0.07	1	0.99
7872	1657	c	Q	gp41	HR1	0	0	273	0	1	0	0	0.18	1	0.92
7873	1658	a		gp41	HR1	0	0	273	0	1	0		0.89	0	0.12
7874	1659	a		gp41	HR1	0	0	273	0	1	0		0.22	0	0.06
7875	1660	c	Q	gp41	HR1	0	0	273	0	1	0	0	0	1	0.91
7876	1661	a		gp41	HR1	0	0	273	0	1	0		0.12	1	0.98
7877	1662	g		gp41	HR1	0	0	273	0	1	0		0.1	1	1
7878	1663	c	Q	gp41	HR1	0	0	273	0	1	0	0	0	1	1
7879	1664	a		gp41	HR1	0	0	273	0	1	0		0.17	1	1
7880	1665	a		gp41	HR1	0	0	273	0	1	0		0.33	0	1
7881	1666	a	S	gp41	HR1	0	0	273	0	1	0	0	0.51	0	0.9
7882	1667	g		gp41	HR1	0	0	273	0	1	0		0.61	0	0
7883	1668	c		gp41	HR1	0	0	273	0	1	0		0.02	0	0
7884	1669	a	N	gp41	HR1	0	0	273	0	1	0	0	0.8	0	0
7885	1670	a		gp41	HR1	0	0	273	0	1	0		0.8	0	0
7886	1671	t		gp41	HR1	0	0	273	0	1	0		0.43	0	0.9
7887	1672	t	L	gp41	HR1	0	0	273	0	1	0	0	0.61	0	1
7888	1673	t		gp41	HR1	0	0	273	0	1	0		0.25	1	1
7889	1674	g		gp41	HR1	0	0	273	0	1	0		0.06	1	1
7890	1675	c	L	gp41	HR1	0	0	273	0	1	0	0	0	1	1
7891	1676	t		gp41	HR1	0	0	273	0	1	0		0.03	1	0.99
7892	1677	g		gp41	HR1	0	0	273	0	1	0		0.13	1	0.92
7893	1678	a	K	gp41	HR1	0	0	273	0	1	0	0	0.62	0	0.44
7894	1679	a		gp41	HR1	0	0	273	0	1	0		0.82	0	0.5
7895	1680	g		gp41	HR1	0	0	273	0	1	0		0.85	0	0.26
7896	1681	g	A	gp41	HR1	0	0	273	0	1	0	0	0.35	0	0.68
7897	1682	c		gp41	HR1	0	0	273	0	1	0		0.07	0	0.98
7898	1683	t		gp41	HR1	0	0	273	0	1	0		0.6	0	0.94
7899	1684	a	I	gp41	HR1	0	0	273	0	1	0	0	2.01	0	0.84
7900	1685	t		gp41	HR1	0	0	273	0	1	0		1.21	0	0.85
7901	1686	a		gp41	HR1	0	0	273	0	1	0		0.42	0	0.78
7902	1687	g	E	gp41	HR1	0	0	273	0	1	0	0	0.21	1	0.01
7903	1688	a		gp41	HR1	0	0	273	0	1	0		0.42	1	0.01
7904	1689	g		gp41	HR1	0	0	273	0	1	0		0.18	1	0.41
7905	1690	g	A	gp41	HR1	0	0	273	0	1	0	1	0.11	0	0.53
7906	1691	c		gp41	HR1	0	0	273	0	1	0		0.39	0	0.45
7907	1692	t		gp41	HR1	0	0	273	0	1	0		0.03	1	0.78
7908	1693	c	Q	gp41	HR1	0	0	273	0	1	0	2	0.09	1	0.88
7909	1694	a		gp41	HR1	0	0	273	0	1	0		0.32	1	0.94
7910	1695	a		gp41	HR1	0	0	273	0	1	0		0.37	1	0.95
7911	1696	c	Q	gp41	HR1	0	0	273	0	1	0	2	0.03	1	0.97
7912	1697	a		gp41	HR1	0	0	273	0	1	0		0.03	1	0.87
7913	1698	g		gp41	HR1	0	0	273	0	1	0		0.03	1	0.05
7914	1699	c	H	gp41	HR1	0	0	273	0	1	0	2	0.27	0	0.06
7915	1700	a		gp41	HR1	0	0	273	0	1	0		0.79	0	0.01
7916	1701	t		gp41	HR1	0	0	272	0	1	0		0.51	0	0.01
7917	1702	c	L	gp41	HR1	0	0	272	0	1	0	2	0.18	1	0
7918	1703	t		gp41	HR1	0	0	272	0	1	0		0.04	1	0.85
7919	1704	g		gp41	HR1	0	0	272	0	1	0		0.02	1	1
7920	1705	t	L	gp41	HR1	0	0	272	0	1	0	2	0.01	1	1
7921	1706	t		gp41	HR1	0	0	272	0	1	0		0.06	1	0.98
7922	1707	g		gp41	HR1	0	0	272	0	1	0		0	1	0.89
7923	1708	a	R	gp41	HR1	0	0	272	0	1	0	2	0.01	1	0.78
7924	1709	g		gp41	HR1	0	0	272	0	1	0		0.63	0	0.29
7925	1710	a		gp41	HR1	0	0	272	0	1	0		0.42	0	0.47
7926	1711	c	L	gp41	HR1	0	0	272	0	1	0	2	0.13	1	0.72
7927	1712	t		gp41	HR1	0	0	272	0	1	0		0.19	1	0.79
7928	1713	c		gp41	HR1	0	0	272	0	1	0		0.17	1	0.56
7929	1714	a	T	gp41	HR1	0	0	272	0	1	0	2	0.99	0	0.18
7930	1715	c		gp41	HR1	0	0	272	0	1	0		0.64	0	0.32
7931	1716	g		gp41	HR1	0	0	272	0	1	0		1.12	0	0.32
7932	1717	g	V	gp41	HR1	0	0	272	0	1	0	2	0	1	0.86
7933	1718	t		gp41	HR1	0	0	272	0	1	0		0.03	1	0.93
7934	1719	c		gp41	HR1	0	0	272	0	1	0		0.01	1	1
7935	1720	t	W	gp41	HR1	0	0	272	0	1	0	2	0.05	1	1
7936	1721	g		gp41	HR1	0	0	272	0	1	0		0.05	1	1
7937	1722	g		gp41	HR1	0	0	272	0	1	0		0.01	1	1
7938	1723	g	G	gp41	HR1	0	0	272	0	1	0	3	0.05	1	0.97
7939	1724	g		gp41	HR1	0	0	272	0	1	0		0.01	1	1
7940	1725	c		gp41	HR1	0	0	272	0	1	0		0.01	1	0.99
7941	1726	a	I	gp41	HR1	0	0	272	0	1	0	3	0.51	0	0.01
7942	1727	t		gp41	HR1	0	0	272	0	1	0		0.59	0	0
7943	1728	t		gp41	HR1	0	0	272	0	1	0		0.63	0	0
7944	1729	a	K	gp41	HR1	0	0	272	0	1	0	3	0.71	0	0
7945	1730	a		gp41	HR1	0	0	272	0	1	0		0.61	0	0
7946	1731	a		gp41	HR1	0	0	272	0	1	0		0.6	0	0
7947	1732	c	Q	gp41	HR1	0	0	272	0	1	0	3	0.27	0	0
7948	1733	a		gp41	HR1	0	0	272	0	1	0		0.79	0	0.01
7949	1734	g		gp41	HR1	0	0	272	0	1	0		0.01	1	0.99
7950	1735	c	L	gp41	HR1	0	0	272	0	1	0	4	0.03	1	1
7951	1736	t		gp41	HR1	0	0	272	0	1	0		0.04	1	0.97
7952	1737	c		gp41	HR1	0	0	272	0	1	0		0.04	1	1
7953	1738	c	Q	gp41	HR1	0	0	272	0	1	0	4	0.02	1	1
7954	1739	a		gp41	HR1	0	0	272	0	1	0		0.09	1	0.99
7955	1740	g		gp41	HR1	0	0	272	0	1	0		0.13	1	0.99
7956	1741	g	A	gp41	HR1	0	0	272	0	1	0	4	0.03	1	0.79
7957	1742	c		gp41	HR1	0	0	272	0	1	0		0.09	1	0.78
7958	1743	a		gp41	HR1	0	0	272	0	1	0		0.64	0	0.21
7959	1744	c	R	gp41	HR1	0	0	272	0	1	0	5	1.05	0	0.43
7960	1745	g		gp41	HR1	0	0	272	0	1	0		0.75	0	0.5
7961	1746	a		gp41	HR1	0	0	272	0	1	0		0.83	0	0.61
7962	1747	g	V	gp41	HR1	0	0	272	0	1	0	6	0.84	0	0.54
7963	1748	t		gp41	HR1	0	0	272	0	1	0		0.11	1	0.86
7964	1749	c		gp41	HR1	0	0	272	0	1	0		0.03	1	0.96
7965	1750	c	L	gp41	DSL	0	0	272	0	1	0	6	0	1	0.96
7966	1751	t		gp41	DSL	0	0	272	0	1	0		0.11	1	0.8
7967	1752	t		gp41	DSL	0	0	272	1	0.325867	0		0.91	1	0.3
7968	1753	g	A	gp41	DSL	0	0	272	1	0.325867	0	6	1.28	0	0.79
7969	1754	c		gp41	DSL	0	0	272	1	0.325867	0		0.03	1	0.9
7970	1755	t		gp41	DSL	0	0	272	1	0.325867	0		0.02	1	0.92
7971	1756	g	V	gp41	DSL	0	0	272	1	0.325867	0	6	0.04	1	0.56
7972	1757	t		gp41	DSL	0	0	272	1	0.325867	0		0.12	1	0.8
7973	1758	g		gp41	DSL	0	0	272	1	0.325867	0		0.56	0	0.81
7974	1759	g	E	gp41	DSL	0	1	272	1	0.325867	0	6	0.97	0	0.63
7975	1760	a		gp41	DSL	0	0	272	1	0.325867	0		0.96	0	0.48
7976	1761	a		gp41	DSL	0	0	272	1	0.325867	0		0.07	1	0.6
7977	1762	a	R	gp41	DSL	0	0	272	1	0.325867	0	6	0.02	1	0.35
7978	1763	g		gp41	DSL	0	0	272	1	0.325867	0		0	1	0.36
7979	1764	a		gp41	DSL	0	0	272	1	0.325867	0		0.18	1	0.23
7980	1765	t	Y	gp41	DSL	0	0	272	1	0.325867	0	6	0.32	0	0.24
7981	1766	a		gp41	DSL	0	0	272	1	0.325867	0		0.06	1	0.54
7982	1767	c		gp41	DSL	0	0	272	0	1	0		0.01	1	0.84
7983	1768	c	L	gp41	DSL	0	0	272	0	1	0	6	0.02	1	0.97
7984	1769	t		gp41	DSL	0	0	272	0	1	0		0.11	1	0.88
7985	1770	a		gp41	DSL	0	0	272	0	1	0		1.15	0	0.86
7986	1771	a	K	gp41	DSL	0	0	272	0	1	0	6	0.16	1	0.88
7987	1772	a		gp41	DSL	0	0	272	0	1	0		0.08	1	0.94
7988	1773	g		gp41	DSL	0	0	272	1	0.325476	0		0.01	1	0.98
7989	1774	g	D	gp41	DSL	0	0	272	1	0.325476	0	7	0	1	0.76
7990	1775	a		gp41	DSL	0	0	272	1	0.325378	0		0.04	1	0.63
7991	1776	t		gp41	DSL	0	0	271	1	0.325281	0		0.02	0	0.07
7992	1777	c	Q	gp41	DSL	0	0	271	1	0.325281	0	8	0.02	1	0.16
7993	1778	a		gp41	DSL	0	0	271	1	0.325183	0		0.05	1	0.4
7994	1779	a		gp41	DSL	0	0	271	1	0.325085	0		0.48	1	0.44
7995	1780	c	Q	gp41	DSL	0	1	271	1	0.325085	0	9	0.27	0	0.23
7996	1781	a		gp41	DSL	0	0	271	1	0.324987	0		0.02	1	0.92
7997	1782	g		gp41	DSL	0	0	271	1	0.324889	0		0.02	1	0.99
7998	1783	c	L	gp41	DSL	0	0	271	2	0.0596335	0	11	0	1	0.99
7999	1784	t		gp41	DSL	0	0	271	2	0.0596335	0		0.02	1	1
8000	1785	c		gp41	DSL	0	0	271	2	0.0596335	0		0.02	1	1
8001	1786	c	L	gp41	DSL	0	0	271	2	0.0596335	0	10	0.03	1	0.98
8002	1787	t		gp41	DSL	0	0	271	2	0.0596335	0		0.14	1	0.8
8003	1788	g		gp41	DSL	0	0	271	1	0.324889	0		0.48	0	0.77
8004	1789	g	G	gp41	DSL	0	0	271	1	0.324889	0	13	0.1	1	0.84
8005	1790	g		gp41	DSL	0	1	271	1	0.324889	0		0.02	1	0.88
8006	1791	a		gp41	DSL	0	0	271	1	0.324889	0		0.07	0	0.85
8007	1792	a	I	gp41	DSL	0	0	271	1	0.324889	0	14	0.62	0	0.73
8008	1793	t		gp41	DSL	0	0	271	1	0.324889	0		0.27	0	0.8
8009	1794	t		gp41	DSL	0	0	271	1	0.324889	0		0.38	1	0.7
8010	1795	t	W	gp41	DSL	0	0	271	1	0.324889	0	14	0.18	1	0.76
8011	1796	g		gp41	DSL	0	0	271	1	0.324889	0		0.06	0	0.68
8012	1797	g		gp41	DSL	0	0	271	1	0.324889	0		0.04	0	0.76
8013	1798	g	G	gp41	DSL	0	0	271	0	1	0	15	0.07	0	0.5
8014	1799	g		gp41	DSL	0	0	271	0	1	0		0.27	0	0.52
8015	1800	c		gp41	DSL	0	0	271	0	1	0		0.21	1	0.93
8016	1801	t	C	gp41	DSL	0	0	271	0	1	0	13	0.06	1	0.99
8017	1802	g		gp41	DSL	0	0	271	0	1	0		0.01	1	0.99
8018	1803	c		gp41	DSL	0	0	271	0	1	0		0.02	1	1
8019	1804	t	S	gp41	DSL	0	0	271	0	1	0	15	0.03	1	1
8020	1805	c		gp41	DSL	0	0	271	0	1	0		0.03	1	0.99
8021	1806	t		gp41	DSL	0	0	271	0	1	0		0.07	1	0.97
8022	1807	g	G	gp41	DSL	0	0	271	0	1	0	14	0.79	0	0.7
8023	1808	g		gp41	DSL	0	0	271	0	1	0		0.71	0	0.62
8024	1809	a		gp41	DSL	0	0	271	0	1	0		0.38	0	0.58
8025	1810	a	K	gp41	DSL	0	0	271	0	1	0	12	0.31	0	0.02
8026	1811	a		gp41	DSL	0	0	271	0	1	0		0.22	0	0.01
8027	1812	a		gp41	DSL	0	0	271	0	1	0		0.29	0	0.04
8028	1813	c	L	gp41	DSL	0	0	271	0	1	0	11	0.01	1	0.33
8029	1814	t		gp41	DSL	0	0	271	0	1	0		0.02	1	0.44
8030	1815	c		gp41	DSL	0	0	271	0	1	0		0.04	1	0.52
8031	1816	a	I	gp41	DSL	0	0	271	0	1	0	11	1.08	0	0.33
8032	1817	t		gp41	DSL	0	0	271	0	1	0		0.22	1	0.89
8033	1818	c		gp41	DSL	0	0	271	0	1	0		0.12	1	1
8034	1819	t	C	gp41	DSL	0	0	271	0	1	0	12	0.02	1	1
8035	1820	g		gp41	DSL	0	0	271	0	1	0		0.01	1	1
8036	1821	c		gp41	DSL	0	0	271	0	1	0		0	1	1
8037	1822	a	T	gp41	DSL	0	0	271	0	1	0	7	0.03	1	1
8038	1823	c		gp41	DSL	0	0	271	0	1	0		0.03	1	1
8039	1824	c		gp41	DSL	0	0	271	0	1	0		0.08	1	1
8040	1825	a	T	gp41	DSL	0	0	271	0	1	0	7	0.02	1	1
8041	1826	c		gp41	DSL	0	0	271	0	1	0		0.07	1	1
8042	1827	t		gp41	DSL	0	0	271	0	1	0		0.29	1	0.98
8043	1828	t	S	gp41	DSL	0	0	271	0	1	0	5	0.62	0	0.22
8044	1829	c		gp41	DSL	0	0	271	0	1	0		0.06	0	0.78
8045	1830	t		gp41	DSL	0	0	271	0	1	0		0.11	0	0.81
8046	1831	g	V	gp41	DSL	0	0	271	0	1	0	3	0.42	0	0.5
8047	1832	t		gp41	DSL	0	0	271	0	1	0		0.1	1	0.73
8048	1833	g		gp41	DSL	0	0	271	0	1	0		0.05	1	0.82
8049	1834	c	P	gp41	DSL	0	0	271	0	1	0	3	0.08	1	0.96
8050	1835	c		gp41	DSL	0	0	271	0	1	0		0.14	1	0.99
8051	1836	t		gp41	DSL	0	0	271	0	1	0		0.12	1	1
8052	1837	t	W	gp41	DSL	0	0	271	0	1	0	2	0.14	1	0.99
8053	1838	g		gp41	DSL	0	0	271	0	1	0		0.1	1	0.99
8054	1839	g		gp41	DSL	0	0	271	0	1	0		0.16	1	0.97
8055	1840	a	N	gp41	DSL	0	0	271	0	1	0	2	0.46	0	0.41
8056	1841	a		gp41	DSL	0	0	271	0	1	0		0.58	0	0.32
8057	1842	c		gp41	DSL	0	0	271	0	1	0		0.16	1	0.29
8058	1843	t	S	gp41	DSL	0	0	271	0	1	0	2	0.09	1	0.28
8059	1844	c		gp41	DSL	0	0	271	0	1	0		0.09	1	0.59
8060	1845	t		gp41	DSL	0	0	271	1	0.324889	0		0.12	1	0.71
8061	1846	a	S	gp41	DSL	0	0	271	1	0.324889	0	2	0.5	1	0.74
8062	1847	g		gp41	DSL	0	0	271	1	0.324889	0		0.58	0	0.3
8063	1848	t		gp41	DSL	0	0	271	1	0.324889	0		0.3	1	0.1
8064	1849	t	W	gp41	DSL	0	0	271	1	0.324889	0	1	0.37	0	0.81
8065	1850	g		gp41	DSL	0	0	271	1	0.324889	0		0.4	1	0.86
8066	1851	g		gp41	DSL	0	0	271	1	0.324889	0		0.49	1	0.84
8067	1852	a	S	gp41	DSL	0	1	271	1	0.324889	0	1	0.52	1	0.43
8068	1853	g		gp41	DSL	0	0	271	1	0.324889	0		0.23	1	0.48
8069	1854	t		gp41	DSL	0	0	271	1	0.324889	0		0.15	0	0.59
8070	1855	a	N	gp41	DSL	0	0	271	1	0.324889	0	0	0.47	0	0.68
8071	1856	a		gp41	DSL	0	0	271	1	0.324889	0		0.52	0	0.56
8072	1857	t		gp41	DSL	0	0	271	1	0.324889	0		0.49	0	0.87
8073	1858	a	K	gp41	DSL	0	0	271	1	0.324889	0	0	0.62	0	0.64
8074	1859	a		gp41	DSL	0	0	271	1	0.324889	0		0.42	0	0.47
8075	1860	a		gp41	DSL	0	0	271	0	1	0		0.71	0	0.18
8076	1861	a	T	gp41	DSL	0	0	271	0	1	0	0	0.12	0	0.53
8077	1862	c		gp41	DSL	0	0	271	0	1	0		0.06	1	0.54
8078	1863	t		gp41	DSL	0	0	271	0	1	0		0.06	1	0.36
8079	1864	c	Q	gp41	DSL	0	0	271	0	1	0	0	0.03	1	0.02
8080	1865	a		gp41	DSL	0	0	271	0	1	0		0.09	1	0
8081	1866	g		gp41	DSL	0	0	271	0	1	0		0.33	0	0
8082	1867	c	Q	gp41	DSL	0	0	271	0	1	0	0	0.29	0	0.07
8083	1868	a		gp41	DSL	0	0	271	0	1	0		0.38	0	0.99
8084	1869	g		gp41	DSL	0	0	271	0	1	0		0.37	0	1
8085	1870	g	E	gp41	DSL	0	0	271	0	1	0	0	0.1	0	0.01
8086	1871	a		gp41	DSL	0	0	271	0	1	0		0.57	0	0
8087	1872	g		gp41	DSL	0	0	271	0	1	0		0.6	0	0
8088	1873	a	I	gp41	DSL	0	0	271	0	1	0	0	0.6	0	0
8089	1874	t		gp41	DSL	0	0	271	0	1	0		0.19	0	0.94
8090	1875	t		gp41	DSL	0	0	271	0	1	0		0.61	0	1
8091	1876	t	W	gp41	DSL	0	0	271	0	1	0	0	0.24	1	0.13
8092	1877	g		gp41	DSL	0	0	271	0	1	0		0.41	1	0
8093	1878	g		gp41	DSL	0	0	271	0	1	0		0.44	0	0
8094	1879	a	N	gp41	DSL	0	0	271	0	1	0	0	0.51	0	0
8095	1880	a		gp41	DSL	0	0	271	0	1	0		0.56	0	0.03
8096	1881	c		gp41	DSL	0	0	271	0	1	0		0.31	0	1
8097	1882	a	N	gp41	DSL	0	0	271	0	1	0	0	0.68	0	0.98
8098	1883	a		gp41	DSL	0	0	271	0	1	0		0.62	0	0.39
8099	1884	c		gp41	DSL	0	0	271	0	1	0		0.09	1	0.85
8100	1885	a	T	gp41	DSL	0	0	271	0	1	0	0	0.51	1	0.84
8101	1886	c		gp41	DSL	0	0	271	0	1	0		0.22	0	0.12
8102	1887	g		gp41	DSL	0	0	271	0	1	0		0.41	1	0
8103	1888	a	T	gp41	DSL	0	0	271	0	1	0	0	0.32	1	0
8104	1889	c		gp41	DSL	0	0	271	0	1	0		0.05	1	1
8105	1890	c		gp41	DSL	0	0	271	0	1	0		0.05	1	1
8106	1891	t	W	gp41	HR2	0	0	271	0	1	0	0	0.16	0	0.97
8107	1892	g		gp41	HR2	0	0	271	0	1	0		0.19	0	0.92
8108	1893	g		gp41	HR2	0	0	271	0	1	0		0.27	1	0.72
8109	1894	t	L	gp41	HR2	0	0	271	0	1	0	0	0.29	1	0.72
8110	1895	t		gp41	HR2	0	0	271	1	0.324889	0		0.17	1	0.83
8111	1896	a		gp41	HR2	0	0	271	1	0.324889	0		0.09	1	0.36
8112	1897	c	Q	gp41	HR2	0	0	271	1	0.324889	0	0	0.37	1	0.44
8113	1898	a		gp41	HR2	0	0	271	1	0.324889	0		0.47	1	0.47
8114	1899	a		gp41	HR2	0	0	271	1	0.324889	0		0.38	1	0.33
8115	1900	t	W	gp41	HR2	0	0	271	1	0.324889	0	0	0.06	1	0.45
8116	1901	g		gp41	HR2	0	0	271	1	0.324889	0		0.13	1	0.28
8117	1902	g		gp41	HR2	0	1	271	1	0.324889	0		0.19	0	0.07
8118	1903	g	D	gp41	HR2	0	0	271	1	0.324889	0	0	0.25	0	0.05
8119	1904	a		gp41	HR2	0	0	271	1	0.324889	0		0.37	0	0.07
8120	1905	t		gp41	HR2	0	0	271	1	0.324889	0		0.08	0	0.09
8121	1906	a	K	gp41	HR2	0	0	271	1	0.324889	0	0	0.31	0	0.17
8122	1907	a		gp41	HR2	0	0	271	1	0.324889	0		0.19	0	0.15
8123	1908	a		gp41	HR2	0	0	271	1	0.324889	0		0.49	0	0.05
8124	1909	g	E	gp41	HR2	0	0	271	1	0.324889	0	0	0.25	0	0.04
8125	1910	a		gp41	HR2	0	0	271	0	1	0		0.41	0	0.13
8126	1911	a		gp41	HR2	0	0	271	0	1	0		0.47	0	0.64
8127	1912	a	I	gp41	HR2	0	0	271	0	1	0	0	0.53	0	0.84
8128	1913	t		gp41	HR2	0	0	271	0	1	0		0.32	0	0.85
8129	1914	t		gp41	HR2	0	0	271	0	1	0		0.35	0	0.33
8130	1915	a	S	gp41	HR2	0	0	271	0	1	0	0	0.58	0	0.12
8131	1916	g		gp41	HR2	0	0	271	0	1	0		0.54	0	0.12
8132	1917	c		gp41	HR2	0	0	271	0	1	0		0.16	0	0.14
8133	1918	a	N	gp41	HR2	0	0	271	0	1	0	0	0.47	0	0.17
8134	1919	a		gp41	HR2	0	0	271	0	1	0		0.34	0	0.71
8135	1920	t		gp41	HR2	0	0	271	0	1	0		0.17	0	0.84
8136	1921	t	Y	gp41	HR2	0	0	271	0	1	0	0	0.28	0	0.81
8137	1922	a		gp41	HR2	0	0	271	0	1	0		0.58	0	0.17
8138	1923	c		gp41	HR2	0	0	271	0	1	0		0.07	0	0.13
8139	1924	a	T	gp41	HR2	0	0	271	0	1	0	1	0.49	0	0.14
8140	1925	c		gp41	HR2	0	0	271	0	1	0		0.1	0	0.26
8141	1926	a		gp41	HR2	0	0	271	0	1	0		0.66	0	0.27
8142	1927	g	G	gp41	HR2	0	0	271	0	1	0	1	0.63	0	0.11
8143	1928	g		gp41	HR2	0	0	271	0	1	0		0.55	0	0.14
8144	1929	c		gp41	HR2	0	0	271	0	1	0		0.1	0	0.99
8145	1930	a	T	gp41	HR2	0	0	271	0	1	0	1	0.33	0	0.96
8146	1931	c		gp41	HR2	0	0	271	0	1	0		0.41	0	0.36
8147	1932	a		gp41	HR2	0	0	271	0	1	0		0.39	0	0.17
8148	1933	a	I	gp41	HR2	0	0	271	0	1	0	1	0.37	0	0.2
8149	1934	t		gp41	HR2	0	0	271	2	0.0596335	0		0.28	0	0.19
8150	1935	a		gp41	HR2	0	0	271	2	0.0596335	0		0.56	0	0.23
8151	1936	t	Y	gp41	HR2	0	0	271	2	0.0596335	0	1	0.09	1	0.15
8152	1937	a		gp41	HR2	0	0	271	2	0.0596335	1		0.07	1	0.07
8153	1938	c		gp41	HR2	0	0	271	2	0.0596335	1		0.08	1	0.02
8154	1939	a	R	gp41	HR2	0	0	271	2	0.0596335	1	2	0.12	1	0.07
8155	1940	g		gp41	HR2	0	0	271	2	0.0596335	1		0.05	1	0.08
8156	1941	g		gp41	HR2	0	2	271	2	0.0596335	1		0.05	1	0.71
8157	1942	c	L	gp41	HR2	0	0	271	2	0.0596335	1	2	0.7	0	0.76
8158	1943	t		gp41	HR2	0	0	271	2	0.0596335	1		1.18	0	0.76
8159	1944	a		gp41	HR2	0	0	271	3	0.00754231	1		0.92	0	0.17
8160	1945	c	L	gp41	HR2	0	0	271	3	0.00754231	1	2	0.56	0	0.18
8161	1946	t		gp41	HR2	0	0	271	3	0.00754231	1		0.23	0	0.22
8162	1947	t		gp41	HR2	0	0	271	3	0.00754231	1		0.34	0	0.08
8163	1948	g	E	gp41	HR2	0	0	271	3	0.00754231	1	2	0.81	0	0.09
8164	1949	a		gp41	HR2	0	0	271	1	0.324889	1		0.8	0	0.07
8165	1950	a		gp41	HR2	0	0	271	1	0.324889	1		0.32	0	0.59
8166	1951	g	E	gp41	HR2	0	1	271	1	0.324889	1	2	0.01	0	0.68
8167	1952	a		gp41	HR2	0	0	271	1	0.324889	1		0.05	0	0.94
8168	1953	a		gp41	HR2	0	0	271	1	0.324889	1		0.05	0	0.89
8169	1954	t	S	gp41	HR2	0	0	271	1	0.324889	1	2	0.01	1	0.88
8170	1955	c		gp41	HR2	0	0	271	1	0.324889	1		0.03	1	0.09
8171	1956	g		gp41	HR2	0	0	271	1	0.324889	1		0.01	1	0.09
8172	1957	c	Q	gp41	HR2	0	0	271	1	0.324889	1	2	0.01	1	0.09
8173	1958	a		gp41	HR2	0	0	271	1	0.324889	1		0.05	1	0.09
8174	1959	g		gp41	HR2	0	0	271	0	1	1		0.04	1	0.09
8175	1960	a	N	gp41	HR2	0	0	271	0	1	1	2	0.09	0	0.09
8176	1961	a		gp41	HR2	0	0	271	0	1	1		0.04	1	0.1
8177	1962	c		gp41	HR2	0	0	271	0	1	1		0.01	1	0.22
8178	1963	c	Q	gp41	HR2	0	0	271	0	1	1	1	0.05	0	0.92
8179	1964	a		gp41	HR2	0	0	271	0	1	1		0	0	0.85
8180	1965	g		gp41	HR2	0	0	271	0	1	1		0.03	1	0.05
8181	1966	c	Q	gp41	HR2	0	0	271	0	1	1	1	0.06	1	0.18
8182	1967	a		gp41	HR2	0	0	271	0	1	1		0.79	0	0.18
8183	1968	g		gp41	HR2	0	0	271	0	1	1		0.94	0	0.04
8184	1969	g	E	gp41	HR2	0	0	271	0	1	1	1	0.54	0	0.05
8185	1970	a		gp41	HR2	0	0	271	0	1	1		0.66	0	0.05
8186	1971	a		gp41	HR2	0	0	271	1	0.324889	1		0.48	0	0.04
8187	1972	a	K	gp41	HR2	0	0	271	1	0.324889	1	1	0.6	0	0.04
8188	1973	a		gp41	HR2	0	0	271	1	0.324889	1		0.72	0	0.04
8189	1974	g		gp41	HR2	0	0	271	1	0.324889	1		0.77	0	0.04
8190	1975	a	N	gp41	HR2	0	0	271	1	0.324889	1	1	0.58	0	0.05
8191	1976	a		gp41	HR2	0	0	271	1	0.324889	1		0.51	0	0.09
8192	1977	t		gp41	HR2	0	0	271	1	0.324889	1		0.25	0	0.98
8193	1978	g	E	gp41	HR2	0	1	271	1	0.324889	1	1	0.63	0	0.98
8194	1979	a		gp41	HR2	0	0	271	1	0.324889	1		0.58	0	0.17
8195	1980	a		gp41	HR2	0	0	271	2	0.0596335	1		0.56	0	0.86
8196	1981	c	Q	gp41	HR2	0	0	271	2	0.0596335	1	1	0.13	1	0.94
8197	1982	a		gp41	HR2	0	0	271	2	0.0596335	1		0.36	1	0.9
8198	1983	a		gp41	HR2	0	0	271	2	0.0596335	1		0.38	1	0.03
8199	1984	g	D	gp41	HR2	0	0	271	2	0.0596335	1	1	0.56	0	0.05
8200	1985	a		gp41	HR2	0	0	271	3	0.00754231	1		0.71	0	0.31
8201	1986	c		gp41	HR2	0	0	271	2	0.0596335	1		0.66	0	0.76
8202	1987	t	L	gp41	HR2	0	1	271	2	0.0596335	1	1	0.29	0	0.79
8203	1988	t		gp41	HR2	0	0	271	2	0.0596335	1		0.42	0	0.5
8204	1989	a		gp41	HR2	0	0	271	2	0.0596335	1		1.65	0	0.26
8205	1990	t	L	gp41	HR2	0	0	271	2	0.0596335	1	1	0.28	1	0.41
8206	1991	t		gp41	HR2	0	0	271	2	0.0596335	1		0.26	1	0.36
8207	1992	g		gp41	HR2	0	1	271	3	0.00754231	1		0.44	1	0.42
8208	1993	g	A	gp41	HR2	0	0	271	3	0.00754231	1	1	0.53	0	0.26
8209	1994	c		gp41	HR2	0	0	271	3	0.00754231	1		0.59	0	0.11
8210	1995	a		gp41	HR2	0	0	271	2	0.0596335	1		0.46	0	0.2
8211	1996	t	L	gp41	HR2	0	0	271	2	0.0596335	1	1	0.25	0	0.58
8212	1997	t		gp41	HR2	0	0	271	2	0.0596335	1		0.56	0	0.84
8213	1998	a		gp41	HR2	0	0	271	2	0.0596335	1		1.07	0	0.4
8214	1999	g	D	gp41	MPER	0	1	271	2	0.0596335	1	1	0.69	0	0.37
8215	2000	a		gp41	MPER	0	0	271	2	0.0596335	1		0.89	0	0.17
8216	2001	t		gp41	MPER	0	0	271	2	0.0596335	1		0.6	0	0.1
8217	2002	a	K	gp41	MPER	0	0	271	2	0.0596335	0	1	0.78	0	0.27
8218	2003	a		gp41	MPER	0	0	271	2	0.0596335	0		0.59	0	0.32
8219	2004	g		gp41	MPER	0	0	271	2	0.0596335	0		0.88	0	0.31
8220	2005	t	W	gp41	MPER	0	0	271	2	0.0596335	0	2	0.54	0	0.3
8221	2006	g		gp41	MPER	0	0	271	2	0.0596335	0		0.09	0	0.14
8222	2007	g		gp41	MPER	0	1	271	1	0.324889	0		0.03	0	0.19
8223	2008	g	A	gp41	MPER	0	0	271	1	0.324889	0	1	0.03	1	0.12
8224	2009	c		gp41	MPER	0	0	271	1	0.324889	0		0.06	1	0.18
8225	2010	a		gp41	MPER	0	0	271	1	0.324889	0		0.5	0	0.42
8226	2011	a	N	gp41	MPER	0	0	271	1	0.324889	0	1	0.98	0	0.75
8227	2012	a		gp41	MPER	0	0	271	1	0.324889	0		0.19	1	0.69
8228	2013	t		gp41	MPER	0	0	271	1	0.324889	0		0.17	1	0.21
8229	2014	c	L	gp41	MPER	0	0	271	1	0.324889	0	1	0.17	1	1
8230	2015	t		gp41	MPER	0	0	271	0	1	0		0.13	1	0.98
[truncated: 586 more rows]
