# Supplementary material for: The external domains of the HIV-1 envelope are a mutational cold spot
Source: Nat Commun. 2015 Oct 9;6:8571. doi: 10.1038/ncomms9571 (PMC4687473; doi:10.1038/ncomms9571)
Supplement: Supplementary Data 4 — Sequence coordinates of int-vif-vpr mutations. [file ncomms9571-s5.xlsx]

## Sheet: int-vif-vpr
HXB2_site	Fragment_site	Base	int_gene	vif_gene	vpr_gene	Mutation_number	Sequence_coverage	Mutations_window_15nt	p-value_window	mutation_cluster	Aa_entropy_avg_ABC
4230	1	t	Int			0	145				0.0186667
4231	2	t	Int			0	145
4232	3	t	Int			0	145
4233	4	t	Int			0	145				0.17
4234	5	t	Int			0	145
4235	6	a	Int			0	145
4236	7	g	Int			0	145				0
4237	8	a	Int			0	145	0	1	0
4238	9	t	Int			0	145	0	1	0
4239	10	g	Int			0	145	0	1	0	0.0186667
4240	11	g	Int			0	145	0	1	0
4241	12	g	Int			0	145	0	1	0
4242	13	a	Int			0	145	0	1	0	0.139667
4243	14	t	Int			0	145	0	1	0
4244	15	a	Int			0	145	0	1	0
4245	16	g	Int			0	145	0	1	0	0.238333
4246	17	a	Int			0	145	0	1	0
4247	18	t	Int			0	145	0	1	0
4248	19	a	Int			0	145	0	1	0	0.0186667
4249	20	a	Int			0	145	0	1	0
4250	21	g	Int			0	145	0	1	0
4251	22	g	Int			0	145	0	1	0	0
4252	23	c	Int			0	145	0	1	0
4253	24	t	Int			0	145	0	1	0
4254	25	c	Int			0	145	0	1	0	0.267
4255	26	a	Int			0	145	0	1	0
4256	27	a	Int			0	145	0	1	0
4257	28	g	Int			0	145	0	1	0	0.569667
4258	29	a	Int			0	145	0	1	0
4259	30	g	Int			0	145	0	1	0
4260	31	g	Int			0	145	0	1	0	0.0373333
4261	32	a	Int			0	145	0	1	0
4262	33	a	Int			0	145	0	1	0
4263	34	c	Int			0	145	0	1	0	0.0926667
4264	35	a	Int			0	145	0	1	0
4265	36	t	Int			0	145	0	1	0
4266	37	g	Int			0	145	0	1	0	0.491
4267	38	a	Int			0	145	0	1	0
4268	39	a	Int			0	145	0	1	0
4269	40	a	Int			0	145	0	1	0	0.037
4270	41	g	Int			0	145	0	1	0
4271	42	a	Int			0	145	0	1	0
4272	43	t	Int			0	145	0	1	0	0
4273	44	a	Int			0	145	1	0.627595	0
4274	45	t	Int			0	145	1	0.627595	0
4275	46	c	Int			0	145	1	0.627595	0	0.471333
4276	47	a	Int			0	145	1	0.627595	0
4277	48	c	Int			0	145	1	0.627595	0
4278	49	a	Int			0	145	1	0.627595	0	0.0186667
4279	50	g	Int			0	145	2	0.255676	0
4280	51	c	Int			1	145	2	0.255676	0
4281	52	a	Int			0	145	2	0.255676	0	0
4282	53	a	Int			0	145	2	0.255676	0
4283	54	t	Int			0	145	2	0.255676	0
4284	55	t	Int			0	145	2	0.255676	0	0.236
4285	56	g	Int			0	145	2	0.255676	0
4286	57	g	Int			1	145	2	0.255676	0
4287	58	a	Int			0	145	2	0.255676	0	0.315667
4288	59	g	Int			0	145	1	0.627595	0
4289	60	a	Int			0	145	1	0.627595	0
4290	61	g	Int			0	145	1	0.627595	0	0.0556667
4291	62	c	Int			0	145	1	0.627595	0
4292	63	a	Int			0	145	1	0.627595	0
4293	64	a	Int			0	145	1	0.627595	0	0.112
4294	65	t	Int			0	145	0	1	0
4295	66	g	Int			0	145	0	1	0
4296	67	g	Int			0	145	0	1	0	0.439333
4297	68	c	Int			0	145	0	1	0
4298	69	t	Int			0	145	0	1	0
4299	70	c	Int			0	145	0	1	0	0.173333
4300	71	a	Int			0	145	0	1	0
4301	72	t	Int			0	145	0	1	0
4302	73	g	Int			0	145	0	1	0	0.0186667
4303	74	a	Int			0	145	0	1	0
4304	75	c	Int			0	145	0	1	0
4305	76	t	Int			0	145	0	1	0	0.0373333
4306	77	t	Int			0	145	0	1	0
4307	78	t	Int			0	145	0	1	0
4308	79	a	Int			0	145	0	1	0	0.212
4309	80	a	Int			0	145	0	1	0
4310	81	t	Int			0	145	0	1	0
4311	82	c	Int			0	145	0	1	0	0
4312	83	t	Int			0	145	0	1	0
4313	84	a	Int			0	145	0	1	0
4314	85	c	Int			0	145	0	1	0	0.051
4315	86	c	Int			0	145	0	1	0
4316	87	a	Int			0	145	0	1	0
4317	88	c	Int			0	145	0	1	0	0.555667
4318	89	c	Int			0	145	0	1	0
4319	90	t	Int			0	145	0	1	0
4320	91	g	Int			0	145	0	1	0	0.175
4321	92	t	Int			0	145	0	1	0
4322	93	a	Int			0	145	0	1	0
4323	94	g	Int			0	145	0	1	0	0.0186667
4324	95	t	Int			0	145	0	1	0
4325	96	a	Int			0	145	0	1	0
4326	97	g	Int			0	145	0	1	0	0.1
4327	98	c	Int			0	145	0	1	0
4328	99	a	Int			0	145	0	1	0
4329	100	a	Int			0	145	0	1	0	0.056
4330	101	a	Int			0	145	0	1	0
4331	102	a	Int			0	145	0	1	0
4332	103	g	Int			0	145	0	1	0	0.0186667
4333	104	a	Int			0	145	0	1	0
4334	105	a	Int			0	145	0	1	0
4335	106	a	Int			0	145	0	1	0	0.0843333
4336	107	t	Int			0	145	0	1	0
4337	108	a	Int			0	145	0	1	0
4338	109	g	Int			0	145	0	1	0	0.037
4339	110	t	Int			0	145	0	1	0
4340	111	a	Int			0	145	0	1	0
4341	112	g	Int			0	145	1	0.627595	0	0.44
4342	113	c	Int			0	145	1	0.627595	0
4343	114	t	Int			0	145	1	0.627595	0
4344	115	a	Int			0	145	1	0.627595	0	0.0186667
4345	116	g	Int			0	145	1	0.627595	0
4346	117	c	Int			0	145	1	0.627595	0
4347	118	t	Int			0	145	1	0.627595	0	0.118667
4348	119	g	Int			1	145	1	0.627595	0
4349	120	t	Int			0	145	1	0.627595	0
4350	121	g	Int			0	145	1	0.627595	0	0.0186667
4351	122	a	Int			0	145	1	0.627595	0
4352	123	t	Int			0	145	1	0.627595	0
4353	124	a	Int			0	145	1	0.627595	0	0.0373333
4354	125	a	Int			0	145	1	0.627595	0
4355	126	a	Int			0	145	1	0.627595	0
4356	127	t	Int			0	145	0	1	0	0.051
4357	128	g	Int			0	145	0	1	0
4358	129	t	Int			0	145	0	1	0
4359	130	c	Int			0	145	0	1	0	0.261
4360	131	a	Int			0	145	0	1	0
4361	132	g	Int			0	145	0	1	0
4362	133	c	Int			0	145	0	1	0	0
4363	134	t	Int			0	145	0	1	0
4364	135	a	Int			0	145	0	1	0
4365	136	a	Int			0	145	0	1	0	0
4366	137	a	Int			0	145	0	1	0
4367	138	a	Int			0	145	0	1	0
4368	139	g	Int			0	145	0	1	0	0
4369	140	g	Int			0	145	0	1	0
4370	141	g	Int			0	145	0	1	0
4371	142	g	Int			0	145	0	1	0	0.0186667
4372	143	a	Int			0	145	1	0.627595	0
4373	144	a	Int			0	145	1	0.627595	0
4374	145	g	Int			0	145	1	0.627595	0	0.562
4375	146	c	Int			0	145	1	0.627595	0
4376	147	c	Int			0	145	2	0.255676	0
4377	148	a	Int			0	145	2	0.255676	0	0.0186667
4378	149	t	Int			0	145	2	0.255676	0
4379	150	g	Int			1	145	2	0.255676	0
4380	151	c	Int			0	145	2	0.255676	0	0
4381	152	a	Int			0	145	2	0.255676	0
4382	153	t	Int			0	145	2	0.255676	0
4383	154	g	Int			1	145	2	0.255676	0	0.051
4384	155	g	Int			0	145	2	0.255676	0
4385	156	a	Int			0	145	2	0.255676	0
4386	157	c	Int			0	145	2	0.255676	0	0.051
4387	158	a	Int			0	145	2	0.255676	0
4388	159	a	Int			0	145	2	0.255676	0
4389	160	g	Int			0	145	2	0.255676	0	0.0186667
4390	161	t	Int			0	145	2	0.255676	0
4391	162	a	Int			0	145	1	0.627595	0
4392	163	g	Int			0	145	2	0.255676	0	0.0186667
4393	164	a	Int			0	145	2	0.255676	0
4394	165	c	Int			1	145	2	0.255676	0
4395	166	t	Int			0	145	2	0.255676	0	0.102
4396	167	g	Int			0	145	2	0.255676	0
4397	168	t	Int			0	145	2	0.255676	0
4398	169	a	Int			0	145	2	0.255676	0	0
4399	170	g	Int			1	145	2	0.255676	0
4400	171	t	Int			0	145	2	0.255676	0
4401	172	c	Int			0	145	2	0.255676	0	0
4402	173	c	Int			0	145	1	0.627595	0
4403	174	a	Int			0	145	1	0.627595	0
4404	175	g	Int			0	145	2	0.255676	0	0.337
4405	176	g	Int			0	145	2	0.255676	0
4406	177	a	Int			0	145	2	0.255676	0
4407	178	a	Int			0	145	1	0.627595	0	0
4408	179	t	Int			0	145	1	0.627595	0
4409	180	a	Int			0	145	1	0.627595	0
4410	181	t	Int			0	145	1	0.627595	0	0.0186667
4411	182	g	Int			1	145	1	0.627595	0
4412	183	g	Int			0	145	2	0.255676	0
4413	184	c	Int			0	145	2	0.255676	0	0.0556667
4414	185	a	Int			0	145	2	0.255676	0
4415	186	a	Int			0	145	2	0.255676	0
4416	187	c	Int			0	145	3	0.0740869	0	0.0556667
4417	188	t	Int			0	145	3	0.0740869	0
4418	189	a	Int			0	145	3	0.0740869	0
4419	190	g	Int			1	145	2	0.255676	0	0.0186667
4420	191	a	Int			0	145	2	0.255676	0
4421	192	t	Int			0	145	2	0.255676	0
4422	193	t	Int			0	145	2	0.255676	0	0
4423	194	g	Int			1	145	2	0.255676	0
4424	195	c	Int			0	145	2	0.255676	0
4425	196	a	Int			0	145	2	0.255676	0	0
4426	197	c	Int			0	145	2	0.255676	0
4427	198	a	Int			0	145	1	0.627595	0
4428	199	c	Int			0	145	1	0.627595	0	0.0836667
4429	200	a	Int			0	145	1	0.627595	0
4430	201	t	Int			0	145	1	0.627595	0
4431	202	c	Int			0	145	2	0.255676	0	0.0186667
4432	203	t	Int			0	145	2	0.255676	0
4433	204	t	Int			0	145	2	0.255676	0
4434	205	g	Int			0	145	2	0.255676	0	0.088
4435	206	a	Int			0	145	2	0.255676	0
4436	207	a	Int			0	145	2	0.255676	0
4437	208	g	Int			0	145	2	0.255676	0	0.0186667
4438	209	g	Int			2	145	2	0.255676	0
4439	210	a	Int			0	145	2	0.255676	0
4440	211	a	Int			0	145	2	0.255676	0	0.613
4441	212	a	Int			0	145	2	0.255676	0
4442	213	a	Int			0	145	3	0.0740869	0
4443	214	g	Int			0	145	3	0.0740869	0	0.0186667
4444	215	t	Int			0	145	3	0.0740869	0
4445	216	t	Int			0	145	3	0.0740869	0
4446	217	a	Int			0	145	1	0.627595	0	0.363333
4447	218	t	Int			0	145	2	0.255676	0
4448	219	c	Int			0	145	2	0.255676	0
4449	220	c	Int			1	145	2	0.255676	0	0
4450	221	t	Int			0	145	2	0.255676	0
4451	222	g	Int			0	145	2	0.255676	0
4452	223	g	Int			0	145	2	0.255676	0	0.056
4453	224	t	Int			0	145	2	0.255676	0
4454	225	g	Int			1	145	2	0.255676	0
4455	226	g	Int			0	145	2	0.255676	0	0.0373333
4456	227	c	Int			0	145	2	0.255676	0
4457	228	a	Int			0	145	1	0.627595	0
4458	229	g	Int			0	145	1	0.627595	0	0.0373333
4459	230	t	Int			0	145	1	0.627595	0
4460	231	c	Int			0	145	1	0.627595	0
4461	232	c	Int			0	145	1	0.627595	0	0.0186667
4462	233	a	Int			0	145	0	1	0
4463	234	t	Int			0	145	0	1	0
4464	235	g	Int			0	145	0	1	0	0.0373333
4465	236	t	Int			0	145	0	1	0
4466	237	g	Int			0	145	0	1	0
4467	238	g	Int			0	145	0	1	0	0.0186667
4468	239	c	Int			0	145	0	1	0
4469	240	c	Int			0	145	0	1	0
4470	241	a	Int			0	145	0	1	0	0.0373333
4471	242	g	Int			0	145	0	1	0
4472	243	t	Int			0	145	0	1	0
4473	244	g	Int			0	145	0	1	0	0.0186667
4474	245	g	Int			0	145	0	1	0
4475	246	c	Int			0	145	0	1	0
4476	247	t	Int			0	145	0	1	0	0.301667
4477	248	a	Int			0	145	0	1	0
4478	249	t	Int			0	145	0	1	0
4479	250	a	Int			0	145	0	1	0	0.0373333
4480	251	t	Int			0	145	0	1	0
4481	252	a	Int			0	145	0	1	0
4482	253	g	Int			0	145	0	1	0	0
4483	254	a	Int			0	145	0	1	0
4484	255	a	Int			0	145	0	1	0
4485	256	g	Int			0	145	0	1	0	0
4486	257	c	Int			0	145	0	1	0
4487	258	a	Int			0	145	0	1	0
4488	259	g	Int			0	145	0	1	0	0.0843333
4489	260	a	Int			0	145	0	1	0
4490	261	a	Int			0	145	0	1	0
4491	262	g	Int			0	145	0	1	0	0.0373333
4492	263	t	Int			0	145	0	1	0
4493	264	c	Int			0	145	0	1	0
4494	265	a	Int			0	145	0	1	0	0.0743333
4495	266	t	Int			0	145	0	1	0
4496	267	c	Int			0	145	0	1	0
4497	268	c	Int			0	145	0	1	0	0.208667
4498	269	c	Int			0	145	0	1	0
4499	270	a	Int			0	145	0	1	0
4500	271	a	Int			0	145	0	1	0	0
4501	272	c	Int			0	145	0	1	0
4502	273	a	Int			0	145	0	1	0
4503	274	g	Int			0	145	0	1	0	0
4504	275	a	Int			0	145	0	1	0
4505	276	a	Int			0	145	1	0.627595	0
4506	277	a	Int			0	145	1	0.627595	0	0.0186667
4507	278	c	Int			0	145	1	0.627595	0
4508	279	a	Int			0	145	1	0.627595	0
4509	280	g	Int			0	145	1	0.627595	0	0.111
4510	281	g	Int			0	145	1	0.627595	0
4511	282	a	Int			0	145	1	0.627595	0
4512	283	c	Int			1	145	1	0.627595	0	0.100333
4513	284	a	Int			0	145	1	0.627595	0
4514	285	g	Int			0	145	1	0.627595	0
4515	286	g	Int			0	145	1	0.627595	0	0.151667
4516	287	a	Int			0	145	1	0.627595	0
4517	288	t	Int			0	145	1	0.627595	0
4518	289	a	Int			0	145	1	0.627595	0	0.0323333
4519	290	c	Int			0	145	1	0.627595	0
4520	291	a	Int			0	145	0	1	0
4521	292	g	Int			0	145	0	1	0	0.037
4522	293	c	Int			0	145	0	1	0
4523	294	a	Int			0	145	0	1	0
4524	295	t	Int			0	145	0	1	0	0.242667
4525	296	a	Int			0	145	0	1	0
4526	297	c	Int			0	145	0	1	0
4527	298	t	Int			0	145	0	1	0	0.510667
4528	299	t	Int			0	145	0	1	0
4529	300	t	Int			0	145	0	1	0
4530	301	a	Int			0	145	0	1	0	0.0186667
4531	302	t	Int			0	145	0	1	0
4532	303	a	Int			0	145	0	1	0
4533	304	t	Int			0	145	0	1	0	0.0373333
4534	305	t	Int			0	145	0	1	0
4535	306	a	Int			0	145	0	1	0
4536	307	a	Int			0	145	1	0.627595	0	0.0186667
4537	308	a	Int			0	145	1	0.627595	0
4538	309	a	Int			0	145	1	0.627595	0
4539	310	c	Int			0	145	1	0.627595	0	0.0186667
4540	311	t	Int			0	145	1	0.627595	0
4541	312	a	Int			0	145	1	0.627595	0
4542	313	g	Int			0	145	1	0.627595	0	0.129
4543	314	c	Int			1	145	1	0.627595	0
4544	315	a	Int			0	145	1	0.627595	0
4545	316	g	Int			0	145	1	0.627595	0	0.0186667
4546	317	g	Int			0	145	1	0.627595	0
4547	318	a	Int			0	145	1	0.627595	0
4548	319	a	Int			0	145	1	0.627595	0	0
4549	320	g	Int			0	145	1	0.627595	0
4550	321	a	Int			0	145	1	0.627595	0
4551	322	t	Int			0	145	0	1	0	0.0186667
4552	323	g	Int			0	145	0	1	0
4553	324	g	Int			0	145	0	1	0
4554	325	c	Int			0	145	0	1	0	0
4555	326	c	Int			0	145	0	1	0
4556	327	a	Int			0	145	1	0.627595	0
4557	328	g	Int			0	145	1	0.627595	0	0.229333
4558	329	t	Int			0	145	1	0.627595	0
4559	330	a	Int			0	145	1	0.627595	0
4560	331	a	Int			0	145	1	0.627595	0	0.401
4561	332	a	Int			0	145	2	0.255676	0
4562	333	a	Int			0	145	2	0.255676	0
4563	334	g	Int			1	145	2	0.255676	0	0.342667
4564	335	t	Int			0	145	2	0.255676	0
4565	336	a	Int			0	145	2	0.255676	0
4566	337	a	Int			0	145	2	0.255676	0	0.0186667
4567	338	t	Int			0	145	2	0.255676	0
4568	339	a	Int			1	145	3	0.0740869	0
4569	340	c	Int			0	145	3	0.0740869	0	0
4570	341	a	Int			0	145	3	0.0740869	0
4571	342	t	Int			0	145	2	0.255676	0
4572	343	a	Int			0	145	2	0.255676	0	0
4573	344	c	Int			0	145	2	0.255676	0
4574	345	a	Int			0	145	2	0.255676	0
4575	346	g	Int			1	145	2	0.255676	0	0.0186667
4576	347	a	Int			0	145	1	0.627595	0
4577	348	c	Int			0	145	1	0.627595	0
4578	349	a	Int			0	145	1	0.627595	0	0
4579	350	a	Int			0	145	1	0.627595	0
4580	351	t	Int			0	145	1	0.627595	0
4581	352	g	Int			0	145	1	0.627595	0	0.81
4582	353	g	Int			0	145	2	0.255676	0
4583	354	g	Int			0	145	2	0.255676	0
4584	355	c	Int			0	145	2	0.255676	0	0
4585	356	c	Int			0	145	2	0.255676	0
4586	357	c	Int			0	145	2	0.255676	0
4587	358	a	Int			0	145	2	0.255676	0	0
4588	359	a	Int			0	145	2	0.255676	0
4589	360	t	Int			1	145	2	0.255676	0
4590	361	t	Int			1	145	3	0.0740869	0	0.239667
4591	362	t	Int			0	145	3	0.0740869	0
4592	363	c	Int			0	145	3	0.0740869	0
4593	364	a	Int			0	145	3	0.0740869	0	0.0743333
4594	365	t	Int			0	145	3	0.0740869	0
4595	366	c	Int			0	145	3	0.0740869	0
4596	367	a	Int			0	145	3	0.0740869	0	0.999667
4597	368	g	Int			1	145	2	0.255676	0
4598	369	t	Int			0	145	1	0.627595	0
4599	370	g	Int			0	145	1	0.627595	0	0.546
4600	371	c	Int			0	145	2	0.255676	0
4601	372	a	Int			0	145	2	0.255676	0
4602	373	a	Int			0	145	2	0.255676	0	0.302667
4603	374	c	Int			0	145	2	0.255676	0
4604	375	a	Int			0	145	2	0.255676	0
4605	376	g	Int			0	145	1	0.627595	0	0.093
4606	377	t	Int			0	145	1	0.627595	0
4607	378	t	Int			1	145	1	0.627595	0
4608	379	a	Int			0	145	1	0.627595	0	0.0186667
4609	380	a	Int			0	145	1	0.627595	0
4610	381	g	Int			0	145	1	0.627595	0
4611	382	g	Int			0	145	1	0.627595	0	0.0323333
4612	383	c	Int			0	145	1	0.627595	0
4613	384	a	Int			0	145	1	0.627595	0
4614	385	g	Int			0	145	1	0.627595	0	0
4615	386	c	Int			0	145	0	1	0
4616	387	c	Int			0	145	0	1	0
4617	388	t	Int			0	145	0	1	0	0
4618	389	g	Int			0	145	0	1	0
4619	390	t	Int			0	145	0	1	0
4620	391	t	Int			0	145	0	1	0	0.0186667
4621	392	g	Int			0	145	0	1	0
4622	393	g	Int			0	145	0	1	0
4623	394	t	Int			0	145	0	1	0	0
4624	395	g	Int			0	145	0	1	0
4625	396	g	Int			0	145	0	1	0
4626	397	g	Int			0	145	0	1	0	0.422333
4627	398	c	Int			0	145	0	1	0
4628	399	a	Int			0	145	0	1	0
4629	400	g	Int			0	145	0	1	0	0.358667
4630	401	g	Int			0	145	0	1	0
4631	402	t	Int			0	145	0	1	0
4632	403	a	Int			0	145	0	1	0	0.288
4633	404	t	Int			0	145	0	1	0
4634	405	c	Int			0	145	0	1	0
4635	406	c	Int			0	145	0	1	0	0.0186667
4636	407	a	Int			0	145	0	1	0
4637	408	a	Int			0	145	0	1	0
4638	409	c	Int			0	145	0	1	0	0.056
4639	410	a	Int			0	145	0	1	0
4640	411	a	Int			0	145	0	1	0
4641	412	g	Int			0	145	0	1	0	0.111
4642	413	a	Int			0	145	0	1	0
4643	414	a	Int			0	145	0	1	0
4644	415	t	Int			0	145	0	1	0	0.0186667
4645	416	t	Int			0	145	0	1	0
4646	417	t	Int			0	145	1	0.627595	0
4647	418	g	Int			0	145	1	0.627595	0	0.0743333
4648	419	g	Int			0	145	2	0.255676	0
4649	420	g	Int			0	145	2	0.255676	0
4650	421	a	Int			0	145	2	0.255676	0	0
4651	422	t	Int			0	145	2	0.255676	0
4652	423	t	Int			0	145	2	0.255676	0
4653	424	c	Int			1	145	2	0.255676	0	0.0186667
4654	425	c	Int			0	145	2	0.255676	0
4655	426	c	Int			1	145	2	0.255676	0
4656	427	t	Int			0	145	2	0.255676	0	0
4657	428	a	Int			0	145	2	0.255676	0
4658	429	c	Int			0	145	2	0.255676	0
4659	430	a	Int			0	145	2	0.255676	0	0
4660	431	a	Int			0	145	2	0.255676	0
4661	432	t	Int			0	145	1	0.627595	0
4662	433	c	Int			0	145	1	0.627595	0	0
4663	434	c	Int			0	145	0	1	0
4664	435	c	Int			0	145	0	1	0
4665	436	c	Int			0	145	0	1	0	0
4666	437	a	Int			0	145	0	1	0
4667	438	a	Int			0	145	0	1	0
4668	439	a	Int			0	145	0	1	0	0
4669	440	g	Int			0	145	0	1	0
4670	441	t	Int			0	145	1	0.627595	0
4671	442	c	Int			0	145	1	0.627595	0	0.0186667
4672	443	a	Int			0	145	1	0.627595	1
4673	444	a	Int			0	145	2	0.255676	1
4674	445	g	Int			0	145	2	0.255676	1	0.051
4675	446	g	Int			0	145	2	0.255676	1
4676	447	a	Int			0	145	4	0.0163228	1
4677	448	g	Int			1	145	4	0.0163228	1	0.0556667
4678	449	t	Int			0	145	4	0.0163228	1
4679	450	a	Int			0	145	5	0.00286208	1
4680	451	g	Int			1	145	5	0.00286208	1	0.0373333
4681	452	t	Int			0	145	5	0.00286208	1
4682	453	g	Int			0	145	5	0.00286208	1
4683	454	g	Int			2	145	5	0.00286208	1	0.0186667
4684	455	a	Int			0	145	6	0.000412442	1
4685	456	a	Int			0	145	5	0.00286208	1
4686	457	t	Int			1	145	5	0.00286208	1	0.0926667
4687	458	c	Int			0	145	5	0.00286208	1
4688	459	t	Int			0	145	4	0.0163228	1
4689	460	a	Int			0	145	4	0.0163228	1	0.0186667
4690	461	t	Int			0	145	4	0.0163228	1
4691	462	g	Int			1	145	3	0.0740869	1
4692	463	a	Int			0	145	3	0.0740869	1	0.197
4693	464	a	Int			0	145	3	0.0740869	1
4694	465	t	Int			0	145	2	0.255676	1
4695	466	a	Int			0	145	2	0.255676	0	0.153
4696	467	a	Int			0	145	2	0.255676	0
4697	468	a	Int			0	145	2	0.255676	0
4698	469	g	Int			1	145	2	0.255676	0	0
4699	470	a	Int			0	145	2	0.255676	0
4700	471	a	Int			0	145	2	0.255676	0
4701	472	t	Int			0	145	2	0.255676	0	0.0186667
4702	473	t	Int			0	145	2	0.255676	0
4703	474	a	Int			0	145	2	0.255676	0
4704	475	a	Int			0	145	3	0.0740869	0	0.161667
4705	476	a	Int			0	145	3	0.0740869	0
4706	477	g	Int			1	145	2	0.255676	0
4707	478	a	Int			0	145	2	0.255676	0	0
4708	479	a	Int			0	145	2	0.255676	0
4709	480	a	Int			0	145	2	0.255676	0
4710	481	a	Int			0	145	2	0.255676	0	0
4711	482	t	Int			1	145	2	0.255676	0
4712	483	c	Int			0	145	2	0.255676	0
4713	484	a	Int			0	145	2	0.255676	0	0.166
4714	485	t	Int			0	145	1	0.627595	0
4715	486	a	Int			0	145	1	0.627595	0
4716	487	g	Int			0	145	1	0.627595	0	0
4717	488	g	Int			0	145	1	0.627595	0
4718	489	g	Int			0	145	1	0.627595	0
4719	490	c	Int			0	145	0	1	0	0.128
4720	491	a	Int			0	145	0	1	0
4721	492	g	Int			0	145	0	1	0
4722	493	g	Int			0	145	0	1	0	0.0833333
4723	494	t	Int			0	145	0	1	0
4724	495	a	Int			0	145	0	1	0
4725	496	a	Int			0	145	0	1	0	0.354333
4726	497	g	Int			0	145	0	1	0
4727	498	a	Int			0	145	0	1	0
4728	499	g	Int			0	145	0	1	0	0.0186667
4729	500	a	Int			0	145	0	1	0
4730	501	t	Int			0	145	0	1	0
4731	502	c	Int			0	145	0	1	0	0.0186667
4732	503	a	Int			0	145	0	1	0
4733	504	a	Int			0	145	0	1	0
4734	505	g	Int			0	145	0	1	0	0.0186667
4735	506	c	Int			0	145	0	1	0
4736	507	t	Int			0	145	0	1	0
4737	508	g	Int			0	145	0	1	0	0.0833333
4738	509	a	Int			0	145	0	1	0
4739	510	a	Int			0	145	0	1	0
4740	511	c	Int			0	145	0	1	0	0.037
4741	512	a	Int			0	145	0	1	0
4742	513	c	Int			0	145	0	1	0
4743	514	c	Int			0	145	0	1	0	0.102667
4744	515	t	Int			0	145	0	1	0
4745	516	t	Int			0	145	0	1	0
4746	517	a	Int			0	145	0	1	0	0.0186667
4747	518	a	Int			0	145	0	1	0
4748	519	g	Int			0	145	0	1	0
4749	520	a	Int			0	145	0	1	0	0
4750	521	c	Int			0	145	0	1	0
4751	522	a	Int			0	145	0	1	0
4752	523	g	Int			0	145	0	1	0	0.0186667
4753	524	c	Int			0	145	0	1	0
4754	525	a	Int			0	145	0	1	0
4755	526	g	Int			0	145	0	1	0	0.0186667
4756	527	t	Int			0	145	0	1	0
4757	528	a	Int			0	145	1	0.627595	0
4758	529	c	Int			0	145	1	0.627595	0	0
4759	530	a	Int			0	145	1	0.627595	0
4760	531	a	Int			0	145	1	0.627595	0
4761	532	a	Int			0	145	1	0.627595	0	0
4762	533	t	Int			0	145	1	0.627595	0
4763	534	g	Int			0	145	1	0.627595	0
4764	535	g	Int			1	145	1	0.627595	0	0.0186667
4765	536	c	Int			0	145	1	0.627595	0
4766	537	a	Int			0	145	1	0.627595	0
4767	538	g	Int			0	145	1	0.627595	0	0.125333
4768	539	t	Int			0	145	1	0.627595	0
4769	540	a	Int			0	145	1	0.627595	0
4770	541	t	Int			0	145	1	0.627595	0	0.0373333
4771	542	t	Int			0	145	1	0.627595	0
4772	543	c	Int			0	145	0	1	0
4773	544	a	Int			0	145	0	1	0	0.0186667
4774	545	t	Int			0	145	1	0.627595	0
4775	546	t	Int			0	145	1	0.627595	0
4776	547	c	Int			0	145	1	0.627595	0	0
4777	548	a	Int			0	145	1	0.627595	0
4778	549	c	Int			0	145	1	0.627595	0
4779	550	a	Int			0	145	1	0.627595	0	0
4780	551	a	Int			0	145	1	0.627595	0
4781	552	t	Int			1	145	1	0.627595	0
4782	553	t	Int			0	145	1	0.627595	0	0.037
4783	554	t	Int			0	145	1	0.627595	0
4784	555	t	Int			0	145	1	0.627595	0
4785	556	a	Int			0	145	1	0.627595	0	0.0446667
4786	557	a	Int			0	145	2	0.255676	0
4787	558	a	Int			0	145	2	0.255676	0
4788	559	a	Int			0	145	2	0.255676	0	0.135
4789	560	g	Int			0	145	1	0.627595	0
4790	561	a	Int			0	145	1	0.627595	0
4791	562	a	Int			0	145	1	0.627595	0	0.051
4792	563	a	Int			0	145	1	0.627595	0
4793	564	a	Int			1	145	1	0.627595	0
4794	565	g	Int			0	145	1	0.627595	0	0
4795	566	g	Int			0	145	1	0.627595	0
4796	567	g	Int			0	145	1	0.627595	0
4797	568	g	Int			0	145	1	0.627595	0	0
4798	569	g	Int			0	145	1	0.627595	0
4799	570	g	Int			0	145	1	0.627595	0
4800	571	a	Int			0	145	1	0.627595	0	0
4801	572	t	Int			0	145	2	0.255676	0
4802	573	t	Int			0	145	2	0.255676	0
4803	574	g	Int			0	145	2	0.255676	0	0.185667
4804	575	g	Int			0	145	2	0.255676	0
4805	576	g	Int			0	145	2	0.255676	0
4806	577	g	Int			0	145	2	0.255676	0	0.0186667
4807	578	g	Int			0	145	2	0.255676	0
4808	579	a	Int			2	145	2	0.255676	0
4809	580	t	Int			0	145	2	0.255676	0	0.0186667
4810	581	a	Int			0	145	2	0.255676	0
4811	582	c	Int			0	145	2	0.255676	0
4812	583	a	Int			0	145	2	0.255676	0	0.051
4813	584	g	Int			0	145	2	0.255676	0
4814	585	t	Int			0	145	2	0.255676	0
4815	586	g	Int			0	145	2	0.255676	0	0
4816	587	c	Int			0	145	0	1	0
4817	588	a	Int			0	145	0	1	0
4818	589	g	Int			0	145	0	1	0	0.0693333
4819	590	g	Int			0	145	0	1	0
4820	591	g	Int			0	145	0	1	0
4821	592	g	Int			0	145	0	1	0	0
4822	593	a	Int			0	145	0	1	0
4823	594	a	Int			0	145	1	0.627595	0
4824	595	a	Int			0	145	1	0.627595	0	0.0556667
4825	596	g	Int			0	145	1	0.627595	0
4826	597	a	Int			0	145	1	0.627595	0
4827	598	a	Int			0	145	1	0.627595	0	0.342333
4828	599	t	Int			0	145	1	0.627595	0
4829	600	a	Int			0	145	1	0.627595	0
4830	601	a	Int			1	145	1	0.627595	0	0
4831	602	t	Int			0	145	1	0.627595	0
4832	603	a	Int			0	145	1	0.627595	0
4833	604	g	Int			0	145	1	0.627595	0	0.077
4834	605	a	Int			0	145	1	0.627595	0
4835	606	c	Int			0	145	1	0.627595	0
4836	607	a	Int			0	145	1	0.627595	0	0.037
4837	608	t	Int			0	145	1	0.627595	0
4838	609	a	Int			0	145	0	1	0
4839	610	a	Int			0	145	0	1	0	0.120333
4840	611	t	Int			0	145	0	1	0
4841	612	a	Int			0	145	0	1	0
4842	613	g	Int			0	145	0	1	0	0.319333
4843	614	c	Int			0	145	1	0.627595	0
4844	615	a	Int			0	145	1	0.627595	0
4845	616	a	Int			0	145	1	0.627595	0	0.0556667
4846	617	c	Int			0	145	1	0.627595	0
4847	618	a	Int			0	145	1	0.627595	0
4848	619	g	Int			0	145	1	0.627595	0	0.177
4849	620	a	Int			0	145	1	0.627595	0
4850	621	t	Int			1	145	1	0.627595	0
4851	622	a	Int			0	145	1	0.627595	0	0
4852	623	t	Int			0	145	1	0.627595	0
4853	624	a	Int			0	145	1	0.627595	0
4854	625	c	Int			0	145	1	0.627595	0	0.0186667
4855	626	a	Int			0	145	1	0.627595	0
4856	627	a	Int			0	145	1	0.627595	0
4857	628	a	Int			0	145	1	0.627595	0	0.474333
4858	629	c	Int			0	145	0	1	0
4859	630	t	Int			0	145	2	0.255676	0
4860	631	a	Int			0	145	2	0.255676	0	0.0373333
4861	632	a	Int			0	145	2	0.255676	0
4862	633	a	Int			0	145	2	0.255676	0
4863	634	g	Int			0	145	2	0.255676	0	0.0186667
4864	635	a	Int			0	145	2	0.255676	0
4865	636	a	Int			0	145	2	0.255676	0
4866	637	c	Int			2	145	3	0.0740869	0	0
4867	638	t	Int			0	145	3	0.0740869	0
4868	639	a	Int			0	145	3	0.0740869	0
4869	640	c	Int			0	145	3	0.0740869	0	0.271667
4870	641	a	Int			0	145	3	0.0740869	0
4871	642	a	Int			0	145	3	0.0740869	0
4872	643	a	Int			0	145	3	0.0740869	0	0.205333
4873	644	g	Int			1	145	3	0.0740869	0
4874	645	a	Int			0	145	1	0.627595	0
4875	646	c	Int			0	145	1	0.627595	0	0.051
4876	647	a	Int			0	145	1	0.627595	0
4877	648	a	Int			0	145	1	0.627595	0
4878	649	a	Int			0	145	1	0.627595	0	0.635667
4879	650	t	Int			0	145	1	0.627595	0
4880	651	t	Int			0	145	1	0.627595	0
4881	652	a	Int			0	145	0	1	0	0.201333
4882	653	c	Int			0	145	0	1	0
4883	654	a	Int			0	145	1	0.627595	0
4884	655	a	Int			0	145	1	0.627595	0	0.158
4885	656	a	Int			0	145	1	0.627595	0
4886	657	a	Int			0	145	1	0.627595	0
4887	658	a	Int			0	145	1	0.627595	0	0.118667
4888	659	t	Int			0	145	1	0.627595	0
4889	660	t	Int			0	145	1	0.627595	0
4890	661	c	Int			1	145	1	0.627595	0	0.246667
4891	662	a	Int			0	145	1	0.627595	0
4892	663	a	Int			0	145	1	0.627595	0
4893	664	a	Int			0	145	1	0.627595	0	0
4894	665	a	Int			0	145	1	0.627595	0
4895	666	t	Int			0	145	1	0.627595	0
4896	667	t	Int			0	145	1	0.627595	0	0.0186667
4897	668	t	Int			0	145	1	0.627595	0
4898	669	t	Int			0	145	0	1	0
4899	670	c	Int			0	145	0	1	0	0
4900	671	g	Int			0	145	0	1	0
4901	672	g	Int			0	145	0	1	0
4902	673	g	Int			0	145	0	1	0	0.0186667
4903	674	t	Int			0	145	0	1	0
4904	675	t	Int			0	145	0	1	0
4905	676	t	Int			0	145	0	1	0	0.138
4906	677	a	Int			0	145	0	1	0
4907	678	t	Int			0	145	0	1	0
4908	679	t	Int			0	145	0	1	0	0.0186667
4909	680	a	Int			0	145	0	1	0
4910	681	c	Int			0	145	0	1	0
4911	682	a	Int			0	145	0	1	0	0.0373333
4912	683	g	Int			0	145	0	1	0
4913	684	g	Int			0	145	0	1	0
4914	685	g	Int			0	145	0	1	0	0.137
4915	686	a	Int			0	145	0	1	0
4916	687	c	Int			0	145	0	1	0
4917	688	a	Int			0	145	0	1	0	0.0373333
4918	689	g	Int			0	145	0	1	0
4919	690	c	Int			0	145	0	1	0
4920	691	a	Int			0	145	0	1	0	0.185667
4921	692	g	Int			0	145	0	1	0
4922	693	a	Int			0	145	0	1	0
4923	694	g	Int			0	145	0	1	0	0.0186667
4924	695	a	Int			0	145	0	1	0
4925	696	t	Int			0	145	0	1	0
4926	697	c	Int			0	145	1	0.627595	0	0.498
4927	698	c	Int			0	145	1	0.627595	0
4928	699	a	Int			0	145	1	0.627595	0
4929	700	a	Int			0	145	1	0.627595	0	0
4930	701	t	Int			0	145	1	0.627595	0
4931	702	t	Int			0	145	1	0.627595	0
4932	703	t	Int			0	145	1	0.627595	0	0
4933	704	g	Int			1	145	1	0.627595	0
4934	705	g	Int			0	145	1	0.627595	0
4935	706	a	Int			0	145	1	0.627595	0	0
4936	707	a	Int			0	145	1	0.627595	0
4937	708	a	Int			0	145	1	0.627595	0
4938	709	g	Int			0	145	1	0.627595	0	0.0186667
4939	710	g	Int			0	145	1	0.627595	0
4940	711	a	Int			0	145	1	0.627595	0
4941	712	c	Int			0	145	0	1	0	0
4942	713	c	Int			0	145	0	1	0
4943	714	a	Int			0	145	0	1	0
4944	715	g	Int			0	145	0	1	0	0.0696667
4945	716	c	Int			0	145	0	1	0
4946	717	a	Int			0	145	0	1	0
4947	718	a	Int			0	145	0	1	0	0.0186667
4948	719	a	Int			0	145	0	1	0
4949	720	a	Int			0	145	0	1	0
4950	721	c	Int			0	145	1	0.627595	0	0
4951	722	t	Int			0	145	1	0.627595	0
4952	723	c	Int			0	145	1	0.627595	0
4953	724	c	Int			0	145	1	0.627595	0	0
4954	725	t	Int			0	145	1	0.627595	0
4955	726	t	Int			0	145	1	0.627595	0
4956	727	t	Int			0	145	1	0.627595	0	0.0373333
4957	728	g	Int			1	145	1	0.627595	0
4958	729	g	Int			0	145	1	0.627595	0
4959	730	a	Int			0	145	1	0.627595	0	0
4960	731	a	Int			0	145	1	0.627595	0
4961	732	a	Int			0	145	1	0.627595	0
4962	733	g	Int			0	145	1	0.627595	0	0.037
4963	734	g	Int			0	145	1	0.627595	0
4964	735	t	Int			0	145	1	0.627595	0
4965	736	g	Int			0	145	0	1	0	0
4966	737	a	Int			0	145	0	1	0
4967	738	a	Int			0	145	0	1	0
4968	739	g	Int			0	145	0	1	0	0.0186667
4969	740	g	Int			0	145	0	1	0
4970	741	g	Int			0	145	0	1	0
4971	742	g	Int			0	145	0	1	0	0.0556667
4972	743	c	Int			0	145	0	1	0
4973	744	a	Int			0	145	0	1	0
4974	745	g	Int			0	145	0	1	0	0.0743333
4975	746	t	Int			0	145	0	1	0
4976	747	a	Int			0	145	1	0.627595	0
4977	748	g	Int			0	145	1	0.627595	0	0.152
4978	749	t	Int			0	145	1	0.627595	0
4979	750	a	Int			0	145	1	0.627595	0
4980	751	a	Int			0	145	1	0.627595	0	0.0556667
4981	752	t	Int			0	145	1	0.627595	0
4982	753	a	Int			0	145	1	0.627595	0
4983	754	c	Int			1	145	1	0.627595	0	0.125
4984	755	a	Int			0	145	1	0.627595	0
4985	756	a	Int			0	145	1	0.627595	0
4986	757	g	Int			0	145	1	0.627595	0	0.101667
4987	758	a	Int			0	145	1	0.627595	0
4988	759	c	Int			0	145	1	0.627595	0
4989	760	a	Int			0	145	1	0.627595	0	0.345333
4990	761	a	Int			0	145	1	0.627595	0
4991	762	t	Int			0	145	0	1	0
4992	763	a	Int			0	145	0	1	0	0.293333
4993	764	g	Int			0	145	0	1	0
4994	765	t	Int			0	145	0	1	0
4995	766	g	Int			0	145	0	1	0	0.0186667
4996	767	a	Int			0	145	0	1	0
4997	768	c	Int			0	145	0	1	0
4998	769	a	Int			0	145	0	1	0	0.0373333
4999	770	t	Int			0	145	0	1	0
5000	771	a	Int			0	145	0	1	0
5001	772	a	Int			0	145	0	1	0	0.051
5002	773	a	Int			0	145	0	1	0
5003	774	g	Int			0	145	0	1	0
5004	775	g	Int			0	145	0	1	0	0.126333
5005	776	t	Int			0	145	0	1	0
5006	777	a	Int			0	145	0	1	0
5007	778	g	Int			0	145	1	0.627595	0	0.0186667
5008	779	t	Int			0	145	1	0.627595	0
5009	780	a	Int			0	145	1	0.627595	0
5010	781	c	Int			0	145	1	0.627595	0	0.0186667
5011	782	c	Int			0	145	1	0.627595	0
5012	783	a	Int			0	145	1	0.627595	0
5013	784	a	Int			0	145	1	0.627595	0	0.0373333
5014	785	g	Int			1	145	1	0.627595	0
5015	786	a	Int			0	145	1	0.627595	0
5016	787	a	Int			0	145	1	0.627595	0	0
5017	788	g	Int			0	145	1	0.627595	0
5018	789	a	Int			0	145	1	0.627595	0
5019	790	a	Int			0	145	1	0.627595	0	0.479667
5020	791	a	Int			0	145	1	0.627595	0
5021	792	a	Int			0	145	1	0.627595	0
5022	793	g	Int			0	145	0	1	0	0.0186667
5023	794	c	Int			0	145	0	1	0
5024	795	a	Int			0	145	0	1	0
5025	796	a	Int			0	145	0	1	0	0.0186667
5026	797	a	Int			0	145	0	1	0
5027	798	g	Int			0	145	0	1	0
5028	799	a	Int			0	145	0	1	0	0.137333
5029	800	t	Int			0	145	0	1	0
5030	801	c	Int			0	145	1	0.627595	0
5031	802	a	Int			0	145	1	0.627595	0	0.316667
5032	803	t	Int			0	145	1	0.627595	0
5033	804	t	Int			0	145	1	0.627595	0
5034	805	a	Int			0	145	1	0.627595	0	0.125
5035	806	g	Int			0	145	1	0.627595	0
5036	807	g	Int			0	145	1	0.627595	0
5037	808	g	Int			1	145	1	0.627595	0	0.0186667
5038	809	a	Int			0	145	1	0.627595	0
5039	810	t	Int			0	145	2	0.255676	0
5040	811	t	Int			0	145	2	0.255676	0	0
5041	812	a	Int	vif		0	145	2	0.255676	0
5042	813	t	Int	vif		0	145	2	0.255676	0
5043	814	g	Int	vif		0	145	2	0.255676	0	0.07
5044	815	g	Int	vif		0	145	2	0.255676	0
5045	816	a	Int	vif		0	145	1	0.627595	0
5046	817	a	Int	vif		1	145	1	0.627595	0	0.0186667
5047	818	a	Int	vif		0	145	1	0.627595	0
5048	819	a	Int	vif		0	145	1	0.627595	0
5049	820	c	Int	vif		0	145	1	0.627595	0	0.0503333
5050	821	a	Int	vif		0	145	1	0.627595	0
5051	822	g	Int	vif		0	145	1	0.627595	0
5052	823	a	Int	vif		0	145	2	0.255676	0	0
5053	824	t	Int	vif		0	145	2	0.255676	0
5054	825	g	Int	vif		0	145	1	0.627595	0
5055	826	g	Int	vif		0	145	1	0.627595	0	0
5056	827	c	Int	vif		0	145	1	0.627595	0
5057	828	a	Int	vif		0	145	2	0.255676	0
5058	829	g	Int	vif		0	145	2	0.255676	0	0.2075
5059	830	g	Int	vif		1	145	2	0.255676	0
5060	831	t	Int	vif		0	145	2	0.255676	0
5061	832	g	Int	vif		0	145	2	0.255676	0	0.088
5062	833	a	Int	vif		0	145	2	0.255676	0
5063	834	t	Int	vif		0	145	2	0.255676	0
5064	835	g	Int	vif		1	145	2	0.255676	0	0.0416667
5065	836	a	Int	vif		0	145	2	0.255676	0
5066	837	t	Int	vif		0	145	2	0.255676	0
5067	838	t	Int	vif		0	145	1	0.627595	0	0.088
5068	839	g	Int	vif		0	145	1	0.627595	0
5069	840	t	Int	vif		0	145	1	0.627595	0
5070	841	g	Int	vif		0	145	1	0.627595	0	0
5071	842	t	Int	vif		0	145	1	0.627595	0
5072	843	g	Int	vif		0	145	0	1	0
5073	844	g	Int	vif		0	145	1	0.627595	0	0.245
5074	845	c	Int	vif		0	145	1	0.627595	0
5075	846	a	Int	vif		0	145	1	0.627595	0
5076	847	g	Int	vif		0	145	1	0.627595	0	0.0943333
5077	848	g	Int	vif		0	145	1	0.627595	0
5078	849	t	Int	vif		0	145	1	0.627595	0
5079	850	a	Int	vif		0	145	1	0.627595	0	0.037
5080	851	g	Int	vif		1	145	1	0.627595	0
5081	852	a	Int	vif		0	145	1	0.627595	0
5082	853	c	Int	vif		0	145	1	0.627595	0	0.1155
5083	854	a	Int	vif		0	145	1	0.627595	0
5084	855	g	Int	vif		0	145	1	0.627595	0
5085	856	g	Int	vif		0	145	1	0.627595	0	0.0186667
5086	857	a	Int	vif		0	145	1	0.627595	0
5087	858	t	Int	vif		0	145	1	0.627595	0
5088	859	g	Int	vif		0	145	0	1	0	0.220667
5089	860	a	Int	vif		0	145	0	1	0
5090	861	g	Int	vif		0	145	0	1	0
5091	862	g	Int	vif		0	145	0	1	0	0.00933333
5092	863	a	Int	vif		0	145	0	1	0
5093	864	t	Int	vif		0	145	0	1	0
5094	865	t	Int	vif		0	145	0	1	0	0.489333
5095	866	a	Int	vif		0	145	0	1	0
5096	867	g	Int	vif		0	145	0	1	0
5097	868	a		vif		0	145	0	1	0
5098	869	a		vif		0	145	0	1	0	0.294667
5099	870	c		vif		0	145	0	1	0
5100	871	a		vif		0	145	0	1	0
5101	872	t		vif		0	145	0	1	0	0
5102	873	g		vif		0	145	0	1	0
5103	874	g		vif		0	145	0	1	0
5104	875	a		vif		0	145	0	1	0	0.564333
5105	876	a		vif		0	145	1	0.627595	0
5106	877	c		vif		0	145	1	0.627595	0
5107	878	a		vif		0	145	1	0.627595	0	0.0373333
5108	879	g		vif		0	145	1	0.627595	0
5109	880	t		vif		0	145	1	0.627595	0
5110	881	t		vif		0	145	1	0.627595	0	0.1
5111	882	t		vif		0	145	1	0.627595	0
5112	883	a		vif		1	145	1	0.627595	0
5113	884	g		vif		0	145	1	0.627595	0	0.0323333
5114	885	t		vif		0	145	1	0.627595	0
5115	886	t		vif		0	145	1	0.627595	0
5116	887	a		vif		0	145	1	0.627595	0	0.037
5117	888	a		vif		0	145	2	0.255676	0
5118	889	a		vif		0	145	2	0.255676	0
5119	890	c		vif		0	145	2	0.255676	0	0.277667
5120	891	a		vif		0	145	1	0.627595	0
5121	892	t		vif		0	145	1	0.627595	0
5122	893	c		vif		0	145	1	0.627595	0	0.0186667
5123	894	a		vif		0	145	1	0.627595	0
5124	895	t		vif		1	145	1	0.627595	0
5125	896	a		vif		0	145	1	0.627595	0	0.305333
5126	897	t		vif		0	145	1	0.627595	0
5127	898	g		vif		0	145	1	0.627595	0
5128	899	t		vif		0	145	1	0.627595	0	0.337
5129	900	a		vif		0	145	1	0.627595	0
5130	901	t		vif		0	145	1	0.627595	0
5131	902	a		vif		0	145	1	0.627595	0	0.930667
5132	903	t		vif		0	145	0	1	0
5133	904	t		vif		0	145	0	1	0
5134	905	t		vif		0	145	0	1	0	0
5135	906	c		vif		0	145	0	1	0
5136	907	a		vif		0	145	0	1	0
5137	908	a		vif		0	145	0	1	0	0.746
5138	909	g		vif		0	145	0	1	0
5139	910	g		vif		0	145	0	1	0
5140	911	a		vif		0	145	0	1	0	0.316667
5141	912	a		vif		0	145	0	1	0
5142	913	a		vif		0	145	0	1	0
5143	914	g		vif		0	145	0	1	0	0.184
5144	915	c		vif		0	145	0	1	0
5145	916	t		vif		0	145	0	1	0
5146	917	a		vif		0	145	0	1	0	1.04767
5147	918	a		vif		0	145	0	1	0
5148	919	a		vif		0	145	0	1	0
5149	920	g		vif		0	145	0	1	0	1.05967
5150	921	g		vif		0	145	0	1	0
5151	922	t		vif		0	145	0	1	0
5152	923	t		vif		0	145	0	1	0	0
5153	924	g		vif		0	145	0	1	0
5154	925	g		vif		0	145	0	1	0
5155	926	g		vif		0	145	0	1	0	1.43067
5156	927	t		vif		0	145	0	1	0
5157	928	c		vif		0	145	0	1	0
5158	929	t		vif		0	145	0	1	0	0.0186667
5159	930	a		vif		0	145	0	1	0
5160	931	t		vif		0	145	0	1	0
5161	932	a		vif		0	145	0	1	0	0.428667
5162	933	a		vif		0	145	0	1	0
5163	934	a		vif		0	145	0	1	0
5164	935	c		vif		0	145	0	1	0	0.0373333
5165	936	a		vif		0	145	0	1	0
5166	937	t		vif		0	145	0	1	0
5167	938	c		vif		0	145	0	1	0	0
5168	939	a		vif		0	145	0	1	0
5169	940	c		vif		0	145	0	1	0
5170	941	t		vif		0	145	1	0.627595	0	0.386667
5171	942	a		vif		0	145	1	0.627595	0
5172	943	t		vif		0	145	1	0.627595	0
5173	944	g		vif		0	145	1	0.627595	0	0.27
5174	945	a		vif		0	145	1	0.627595	0
5175	946	a		vif		0	145	1	0.627595	0
5176	947	a		vif		0	145	1	0.627595	0	0.335
5177	948	g		vif		1	145	1	0.627595	0
5178	949	c		vif		0	145	2	0.255676	0
5179	950	a		vif		0	145	2	0.255676	0	0.614
5180	951	g		vif		0	145	2	0.255676	0
5181	952	a		vif		0	145	2	0.255676	0
5182	953	a		vif		0	145	3	0.0740869	0	0.491667
5183	954	a		vif		0	145	3	0.0740869	0
5184	955	t		vif		0	145	3	0.0740869	0
5185	956	c		vif		1	145	2	0.255676	0	0.0186667
5186	957	c		vif		0	145	2	0.255676	0
5187	958	a		vif		0	145	2	0.255676	0
5188	959	a		vif		0	145	2	0.255676	0	0.573333
5189	960	g		vif		1	145	2	0.255676	0
5190	961	a		vif		0	145	2	0.255676	0
5191	962	a		vif		0	145	2	0.255676	0	0.680667
5192	963	t		vif		0	145	2	0.255676	0
5193	964	a		vif		0	145	1	0.627595	0
5194	965	a		vif		0	145	1	0.627595	0	0.150667
5195	966	g		vif		0	145	1	0.627595	0
5196	967	t		vif		0	145	1	0.627595	0
5197	968	t		vif		0	145	0	1	0	0
5198	969	c		vif		0	145	0	1	0
5199	970	a		vif		0	145	0	1	0
5200	971	g		vif		0	145	0	1	0	0.037
5201	972	a		vif		0	145	0	1	0
5202	973	a		vif		0	145	0	1	0
5203	974	g		vif		0	145	0	1	0	0.125
5204	975	t		vif		0	145	0	1	0
5205	976	a		vif		0	145	0	1	0
5206	977	c		vif		0	145	0	1	0	0.100333
5207	978	a		vif		0	145	0	1	0
5208	979	c		vif		0	145	0	1	0
5209	980	a		vif		0	145	0	1	0	0
5210	981	t		vif		0	145	0	1	0
5211	982	c		vif		0	145	0	1	0
5212	983	c		vif		0	145	0	1	0	0
5213	984	c		vif		0	145	0	1	0
5214	985	g		vif		0	145	0	1	0
5215	986	c		vif		0	145	0	1	0	0.264667
5216	987	t		vif		0	145	0	1	0
5217	988	a		vif		0	145	0	1	0
5218	989	g		vif		0	145	0	1	0	0.277667
5219	990	g		vif		0	145	0	1	0
5220	991	g		vif		0	145	0	1	0
5221	992	g		vif		0	145	2	0.255676	0	0.72
5222	993	a		vif		0	145	2	0.255676	0
5223	994	g		vif		0	145	2	0.255676	0
5224	995	g		vif		0	145	2	0.255676	0	0.285333
5225	996	c		vif		0	145	2	0.255676	0
5226	997	t		vif		0	145	2	0.255676	0
5227	998	a		vif		0	145	2	0.255676	0	0.803667
5228	999	g		vif		2	145	2	0.255676	0
5229	1000	a		vif		0	145	2	0.255676	0
5230	1001	a		vif		0	145	2	0.255676	0	0.163333
5231	1002	t		vif		0	145	2	0.255676	0
5232	1003	a		vif		0	145	2	0.255676	0
5233	1004	a		vif		0	145	2	0.255676	0	0.348333
5234	1005	t		vif		0	145	2	0.255676	0
5235	1006	a		vif		0	145	2	0.255676	0
5236	1007	g		vif		0	145	0	1	0	0.406667
5237	1008	t		vif		0	145	0	1	0
5238	1009	a		vif		0	145	0	1	0
5239	1010	a		vif		0	145	0	1	0	0.904667
5240	1011	g		vif		0	145	0	1	0
5241	1012	a		vif		0	145	0	1	0
5242	1013	a		vif		0	145	0	1	0	0.0373333
5243	1014	c		vif		0	145	0	1	0
5244	1015	a		vif		0	145	0	1	0
5245	1016	t		vif		0	145	0	1	0	0.0186667
5246	1017	a		vif		0	145	0	1	0
5247	1018	t		vif		0	145	1	0.627595	0
5248	1019	t		vif		0	145	1	0.627595	0	0
5249	1020	g		vif		0	145	1	0.627595	0
5250	1021	g		vif		0	145	1	0.627595	0
5251	1022	g		vif		0	145	1	0.627595	0	0.111
5252	1023	g		vif		0	145	1	0.627595	0
5253	1024	t		vif		0	145	1	0.627595	0
5254	1025	c		vif		1	145	1	0.627595	0	0.037
5255	1026	t		vif		0	145	1	0.627595	0
5256	1027	g		vif		0	145	1	0.627595	0
5257	1028	c		vif		0	145	1	0.627595	0	0.464
5258	1029	a		vif		0	145	1	0.627595	0
5259	1030	c		vif		0	145	1	0.627595	0
5260	1031	a		vif		0	145	1	0.627595	0	0.561333
5261	1032	t		vif		0	145	1	0.627595	0
5262	1033	a		vif		0	145	0	1	0
5263	1034	g		vif		0	145	0	1	0	0.0186667
5264	1035	g		vif		0	145	1	0.627595	0
5265	1036	a		vif		0	145	1	0.627595	0
5266	1037	g		vif		0	145	1	0.627595	0	0
5267	1038	a		vif		0	145	1	0.627595	0
5268	1039	a		vif		0	145	1	0.627595	0
5269	1040	a		vif		0	145	1	0.627595	0	0.319
5270	1041	a		vif		0	145	1	0.627595	0
5271	1042	a		vif		1	145	1	0.627595	0
5272	1043	g		vif		0	145	1	0.627595	0	0.674667
5273	1044	a		vif		0	145	1	0.627595	0
5274	1045	c		vif		0	145	1	0.627595	0
5275	1046	t		vif		0	145	1	0.627595	0	0
5276	1047	g		vif		0	145	1	0.627595	0
5277	1048	g		vif		0	145	1	0.627595	0
5278	1049	c		vif		0	145	1	0.627595	0	0.307333
5279	1050	a		vif		0	145	0	1	0
5280	1051	c		vif		0	145	1	0.627595	0
5281	1052	t		vif		0	145	1	0.627595	0	0.0186667
5282	1053	t		vif		0	145	1	0.627595	0
5283	1054	g		vif		0	145	1	0.627595	0
5284	1055	g		vif		0	145	1	0.627595	0	0.0186667
5285	1056	g		vif		0	145	1	0.627595	0
5286	1057	t		vif		0	145	1	0.627595	0
5287	1058	c		vif		1	145	1	0.627595	0	0.254
5288	1059	a		vif		0	145	1	0.627595	0
5289	1060	t		vif		0	145	1	0.627595	0
5290	1061	g		vif		0	145	1	0.627595	0	0
5291	1062	g		vif		0	145	1	0.627595	0
5292	1063	a		vif		0	145	1	0.627595	0
5293	1064	g		vif		0	145	1	0.627595	0	0.351333
5294	1065	t		vif		0	145	1	0.627595	0
5295	1066	c		vif		0	145	0	1	0
5296	1067	t		vif		0	145	0	1	0	0.0186667
5297	1068	c		vif		0	145	0	1	0
5298	1069	c		vif		0	145	0	1	0
5299	1070	a		vif		0	145	1	0.627595	0	0.0953333
5300	1071	t		vif		0	145	1	0.627595	0
5301	1072	a		vif		0	145	1	0.627595	0
5302	1073	g		vif		0	145	1	0.627595	0	0.0373333
5303	1074	a		vif		0	145	1	0.627595	0
5304	1075	a		vif		0	145	1	0.627595	0
5305	1076	t		vif		0	145	1	0.627595	0	0
5306	1077	g		vif		1	145	1	0.627595	0
5307	1078	g		vif		0	145	1	0.627595	0
5308	1079	a		vif		0	145	1	0.627595	0	0.166667
5309	1080	g		vif		0	145	1	0.627595	0
5310	1081	g		vif		0	145	1	0.627595	0
5311	1082	c		vif		0	145	1	0.627595	0	0.692
5312	1083	a		vif		0	145	1	0.627595	0
5313	1084	a		vif		0	145	1	0.627595	0
5314	1085	a		vif		0	145	0	1	0	1.12767
5315	1086	a		vif		0	145	0	1	0
5316	1087	c		vif		0	145	0	1	0
5317	1088	a		vif		0	145	0	1	0	0.708667
5318	1089	g		vif		0	145	0	1	0
5319	1090	g		vif		0	145	0	1	0
5320	1091	t		vif		0	145	0	1	0	0.0693333
5321	1092	a		vif		0	145	0	1	0
5322	1093	t		vif		0	145	0	1	0
5323	1094	c		vif		0	145	0	1	0	0.583667
5324	1095	a		vif		0	145	0	1	0
5325	1096	t		vif		0	145	0	1	0
5326	1097	a		vif		0	145	0	1	0	0.0186667
5327	1098	c		vif		0	145	0	1	0
5328	1099	a		vif		0	145	1	0.627595	0
5329	1100	c		vif		0	145	1	0.627595	0	0.0186667
5330	1101	a		vif		0	145	1	0.627595	0
5331	1102	a		vif		0	145	1	0.627595	0
5332	1103	a		vif		0	145	1	0.627595	0	0.362
5333	1104	t		vif		0	145	1	0.627595	0
5334	1105	a		vif		0	145	2	0.255676	0
5335	1106	g		vif		1	145	2	0.255676	0	0.298333
5336	1107	a		vif		0	145	2	0.255676	0
5337	1108	c		vif		0	145	2	0.255676	0
5338	1109	c		vif		0	145	2	0.255676	0	0
5339	1110	c		vif		0	145	2	0.255676	0
5340	1111	t		vif		0	145	2	0.255676	0
5341	1112	g		vif		1	145	2	0.255676	0	0.766667
5342	1113	a		vif		0	145	2	0.255676	0
5343	1114	t		vif		0	145	1	0.627595	0
5344	1115	c		vif		0	145	1	0.627595	0	0.453
5345	1116	t		vif		0	145	1	0.627595	0
5346	1117	g		vif		0	145	1	0.627595	0
5347	1118	g		vif		0	145	1	0.627595	0	0
5348	1119	c		vif		0	145	1	0.627595	0
5349	1120	a		vif		0	145	0	1	0
5350	1121	g		vif		0	145	0	1	0	0.0186667
5351	1122	a		vif		0	145	0	1	0
5352	1123	c		vif		0	145	0	1	0
5353	1124	c		vif		0	145	0	1	0	0.406333
5354	1125	a		vif		0	145	0	1	0
5355	1126	t		vif		0	145	0	1	0
5356	1127	c		vif		0	145	0	1	0	0.0186667
5357	1128	t		vif		0	145	0	1	0
5358	1129	a		vif		0	145	0	1	0
5359	1130	a		vif		0	145	0	1	0	0.0186667
5360	1131	t		vif		0	145	0	1	0
5361	1132	c		vif		0	145	0	1	0
5362	1133	c		vif		0	145	0	1	0	0
5363	1134	a		vif		0	145	0	1	0
5364	1135	t		vif		0	145	0	1	0
5365	1136	c		vif		0	145	0	1	0	0.506667
5366	1137	t		vif		0	145	0	1	0
5367	1138	g		vif		0	145	0	1	0
5368	1139	t		vif		0	145	0	1	0	0.512
5369	1140	a		vif		0	145	0	1	0
5370	1141	t		vif		0	145	0	1	0
5371	1142	t		vif		0	145	0	1	0	0.121333
5372	1143	a		vif		0	145	0	1	0
5373	1144	t		vif		0	145	0	1	0
5374	1145	t		vif		0	145	0	1	0	0.037
5375	1146	t		vif		0	145	0	1	0
5376	1147	t		vif		0	145	0	1	0
5377	1148	g		vif		0	145	0	1	0	0.43
5378	1149	a		vif		0	145	0	1	0
5379	1150	c		vif		0	145	0	1	0
5380	1151	t		vif		0	145	1	0.627595	0	0
5381	1152	g		vif		0	145	1	0.627595	0
5382	1153	t		vif		0	145	2	0.255676	0
5383	1154	t		vif		0	145	2	0.255676	0	0
5384	1155	t		vif		0	145	2	0.255676	0
5385	1156	t		vif		0	145	2	0.255676	0
5386	1157	t		vif		0	145	2	0.255676	0	0.191667
5387	1158	c		vif		1	145	2	0.255676	0
5388	1159	a		vif		0	145	2	0.255676	0
5389	1160	g		vif		1	145	2	0.255676	0	0.599333
5390	1161	a		vif		0	145	2	0.255676	0
5391	1162	a		vif		0	145	2	0.255676	0
5392	1163	t		vif		0	145	2	0.255676	0	0.150333
5393	1164	c		vif		0	145	2	0.255676	0
5394	1165	t		vif		0	145	2	0.255676	0
5395	1166	g		vif		0	145	1	0.627595	0	0.0186667
5396	1167	c		vif		0	145	2	0.255676	0
5397	1168	c		vif		0	145	1	0.627595	0
5398	1169	a		vif		0	145	1	0.627595	0	0.0323333
5399	1170	t		vif		0	145	1	0.627595	0
5400	1171	a		vif		0	145	1	0.627595	0
5401	1172	a		vif		0	145	1	0.627595	0	0.0373333
5402	1173	g		vif		0	145	1	0.627595	0
5403	1174	g		vif		1	145	1	0.627595	0
5404	1175	a		vif		0	145	1	0.627595	0	0.857333
5405	1176	a		vif		0	145	1	0.627595	0
5406	1177	a		vif		0	145	1	0.627595	0
5407	1178	g		vif		0	145	1	0.627595	0	0.133667
5408	1179	c		vif		0	145	1	0.627595	0
5409	1180	c		vif		0	145	2	0.255676	0
5410	1181	a		vif		0	145	2	0.255676	0	0.39
5411	1182	t		vif		0	145	1	0.627595	0
5412	1183	a		vif		0	145	1	0.627595	0
5413	1184	a		vif		0	145	1	0.627595	0	0.301
5414	1185	t		vif		0	145	1	0.627595	0
5415	1186	a		vif		0	145	1	0.627595	0
5416	1187	g		vif		1	145	1	0.627595	0	0.0186667
5417	1188	g		vif		0	145	1	0.627595	0
5418	1189	a		vif		0	145	1	0.627595	0
5419	1190	g		vif		0	145	1	0.627595	0	0.897667
5420	1191	a		vif		0	145	1	0.627595	0
5421	1192	a		vif		0	145	1	0.627595	0
5422	1193	a		vif		0	145	1	0.627595	0	0.902
5423	1194	t		vif		0	145	1	0.627595	0
5424	1195	a		vif		0	145	0	1	0
5425	1196	g		vif		0	145	0	1	0	0.056
5426	1197	t		vif		0	145	0	1	0
5427	1198	t		vif		0	145	0	1	0
5428	1199	a		vif		0	145	0	1	0	0.772333
5429	1200	g		vif		0	145	0	1	0
5430	1201	t		vif		0	145	0	1	0
5431	1202	c		vif		0	145	0	1	0	0.268333
5432	1203	c		vif		0	145	0	1	0
5433	1204	t		vif		0	145	1	0.627595	0
5434	1205	a		vif		0	145	1	0.627595	0	0.785
5435	1206	g		vif		0	145	1	0.627595	0
5436	1207	g		vif		0	145	1	0.627595	0
5437	1208	t		vif		0	145	1	0.627595	0	0
5438	1209	g		vif		0	145	1	0.627595	0
5439	1210	t		vif		0	145	1	0.627595	0
5440	1211	g		vif		1	145	1	0.627595	0	0.758333
5441	1212	a		vif		0	145	1	0.627595	0
5442	1213	a		vif		0	145	1	0.627595	0
5443	1214	t		vif		0	145	1	0.627595	0	0.0553333
5444	1215	a		vif		0	145	1	0.627595	0
5445	1216	t		vif		0	145	2	0.255676	0
5446	1217	c		vif		0	145	3	0.0740869	0	0.627
5447	1218	a		vif		0	145	3	0.0740869	0
5448	1219	a		vif		0	145	2	0.255676	0
5449	1220	g		vif		0	145	2	0.255676	0	0.311
5450	1221	c		vif		0	145	2	0.255676	0
5451	1222	a		vif		0	145	2	0.255676	0
5452	1223	g		vif		1	145	2	0.255676	0	0
5453	1224	g		vif		1	145	2	0.255676	0
5454	1225	a		vif		0	145	2	0.255676	0
5455	1226	c		vif		0	145	2	0.255676	0	0.0186667
5456	1227	a		vif		0	145	2	0.255676	0
5457	1228	t		vif		0	145	2	0.255676	0
5458	1229	a		vif		0	145	2	0.255676	0	0.465667
5459	1230	a		vif		0	145	2	0.255676	0
5460	1231	c		vif		0	145	1	0.627595	0
5461	1232	a		vif		0	145	1	0.627595	0	0.293
5462	1233	a		vif		0	145	1	0.627595	0
5463	1234	g		vif		0	145	1	0.627595	0
5464	1235	g		vif		0	145	1	0.627595	0	0.0186667
5465	1236	t		vif		0	145	1	0.627595	0
5466	1237	a		vif		0	145	3	0.0740869	0
5467	1238	g		vif		0	145	3	0.0740869	0	0.051
5468	1239	g		vif		1	145	3	0.0740869	0
5469	1240	g		vif		0	145	3	0.0740869	0
5470	1241	t		vif		0	145	3	0.0740869	0	0.107333
5471	1242	c		vif		0	145	3	0.0740869	0
5472	1243	t		vif		0	145	3	0.0740869	0
5473	1244	c		vif		2	145	3	0.0740869	0	0.0186667
5474	1245	t		vif		0	145	3	0.0740869	0
5475	1246	g		vif		0	145	3	0.0740869	0
5476	1247	c		vif		0	145	2	0.255676	0	0.037
5477	1248	a		vif		0	145	2	0.255676	0
5478	1249	a		vif		0	145	3	0.0740869	0
5479	1250	t		vif		0	145	3	0.0740869	0	0.0186667
5480	1251	a		vif		0	145	3	0.0740869	0
5481	1252	t		vif		0	145	1	0.627595	0
5482	1253	t		vif		0	145	1	0.627595	0	0
5483	1254	t		vif		0	145	1	0.627595	0
5484	1255	g		vif		0	145	1	0.627595	0
5485	1256	g		vif		1	145	1	0.627595	0	0
5486	1257	c		vif		0	145	1	0.627595	0
5487	1258	a		vif		0	145	2	0.255676	0
5488	1259	t		vif		0	145	2	0.255676	0	0.0186667
5489	1260	t		vif		0	145	2	0.255676	0
5490	1261	g		vif		0	145	2	0.255676	0
5491	1262	a		vif		0	145	2	0.255676	0	0.599667
5492	1263	a		vif		0	145	2	0.255676	0
5493	1264	a		vif		0	145	1	0.627595	0
5494	1265	g		vif		1	145	1	0.627595	0	0.103
5495	1266	c		vif		0	145	1	0.627595	0
5496	1267	a		vif		0	145	1	0.627595	0
5497	1268	g		vif		0	145	1	0.627595	0	0.106667
5498	1269	t		vif		0	145	1	0.627595	0
5499	1270	a		vif		0	145	1	0.627595	0
5500	1271	g		vif		0	145	1	0.627595	0	0.561333
5501	1272	t		vif		0	145	2	0.255676	0
5502	1273	a		vif		0	145	1	0.627595	0
5503	1274	g		vif		0	145	1	0.627595	0	0.718333
5504	1275	c		vif		0	145	1	0.627595	0
5505	1276	t		vif		0	145	1	0.627595	0
5506	1277	t		vif		0	145	1	0.627595	0	0.227
5507	1278	c		vif		0	145	1	0.627595	0
5508	1279	a		vif		1	145	1	0.627595	0
5509	1280	a		vif		0	145	1	0.627595	0	0.586333
5510	1281	c		vif		0	145	1	0.627595	0
5511	1282	a		vif		0	145	1	0.627595	0
5512	1283	a		vif		0	145	1	0.627595	0	0.718
5513	1284	g		vif		0	145	1	0.627595	0
5514	1285	g		vif		0	145	1	0.627595	0
5515	1286	a		vif		0	145	1	0.627595	0	1.25867
5516	1287	c		vif		0	145	0	1	0
5517	1288	a		vif		0	145	0	1	0
5518	1289	a		vif		0	145	0	1	0	0.327667
5519	1290	a		vif		0	145	0	1	0
5520	1291	g		vif		0	145	0	1	0
5521	1292	c		vif		0	145	0	1	0	0
5522	1293	c		vif		0	145	0	1	0
5523	1294	a		vif		0	145	0	1	0
5524	1295	c		vif		0	145	0	1	0	0
5525	1296	c		vif		0	145	0	1	0
5526	1297	t		vif		0	145	0	1	0
5527	1298	t		vif		0	145	0	1	0	0
5528	1299	t		vif		0	145	0	1	0
5529	1300	g		vif		0	145	0	1	0
5530	1301	c		vif		0	145	0	1	0	0.0186667
5531	1302	c		vif		0	145	0	1	0
5532	1303	t		vif		0	145	0	1	0
5533	1304	a		vif		0	145	0	1	0	0
5534	1305	g		vif		0	145	2	0.255676	0
5535	1306	t		vif		0	145	2	0.255676	0
5536	1307	g		vif		0	145	2	0.255676	0	0.254333
5537	1308	t		vif		0	145	2	0.255676	0
5538	1309	t		vif		0	145	2	0.255676	0
5539	1310	a		vif		0	145	2	0.255676	0	1.04533
5540	1311	g		vif		0	145	2	0.255676	0
5541	1312	g		vif		2	145	2	0.255676	0
5542	1313	a		vif		0	145	2	0.255676	0	0.187
5543	1314	a		vif		0	145	2	0.255676	0
5544	1315	a		vif		0	145	2	0.255676	0
5545	1316	t		vif		0	145	2	0.255676	0	0
5546	1317	t		vif		0	145	3	0.0740869	0
5547	1318	a		vif		0	145	4	0.0163228	0
5548	1319	g		vif		0	145	4	0.0163228	0	0.395
5549	1320	t		vif		0	145	2	0.255676	0
5550	1321	a		vif		0	145	2	0.255676	0
5551	1322	g		vif		0	145	2	0.255676	0	0
5552	1323	a		vif		0	145	3	0.0740869	0
5553	1324	g		vif		1	145	3	0.0740869	0
5554	1325	g		vif		1	145	3	0.0740869	0	0.116667
5555	1326	a		vif		0	145	3	0.0740869	0
5556	1327	t		vif		0	145	3	0.0740869	0
5557	1328	a		vif		0	145	3	0.0740869	0	0.0373333
5558	1329	g		vif		0	145	3	0.0740869	0
5559	1330	a		vif	vpr	1	145	3	0.0740869	0
5560	1331	t		vif	vpr	0	145	3	0.0740869	0	0
5561	1332	g		vif	vpr	0	145	3	0.0740869	0
5562	1333	g		vif	vpr	0	145	2	0.255676	0
5563	1334	a		vif	vpr	0	145	2	0.255676	0	0.104
5564	1335	a		vif	vpr	0	145	2	0.255676	0
5565	1336	c		vif	vpr	0	145	2	0.255676	0
5566	1337	a		vif	vpr	0	145	2	0.255676	0	0.454333
5567	1338	a		vif	vpr	0	145	1	0.627595	0
5568	1339	g		vif	vpr	1	145	1	0.627595	0
5569	1340	c		vif	vpr	0	145	1	0.627595	0	0.0985
5570	1341	c		vif	vpr	0	145	1	0.627595	0
5571	1342	c		vif	vpr	0	145	1	0.627595	0
5572	1343	c		vif	vpr	0	145	1	0.627595	0	0.199833
5573	1344	a		vif	vpr	0	145	1	0.627595	0
5574	1345	g		vif	vpr	0	145	1	0.627595	0
5575	1346	a		vif	vpr	0	145	1	0.627595	0	0.279
5576	1347	a		vif	vpr	0	145	0	1	0
5577	1348	g		vif	vpr	0	145	0	1	0
5578	1349	a		vif	vpr	0	145	0	1	0	0.205833
5579	1350	c		vif	vpr	0	145	0	1	0
5580	1351	c		vif	vpr	0	145	0	1	0
5581	1352	a		vif	vpr	0	145	0	1	0	0.212667
5582	1353	a		vif	vpr	0	145	0	1	0
5583	1354	g		vif	vpr	0	145	0	1	0
5584	1355	g		vif	vpr	0	145	0	1	0	0.2035
5585	1356	g		vif	vpr	0	145	0	1	0
5586	1357	c		vif	vpr	0	145	0	1	0
5587	1358	c		vif	vpr	0	145	0	1	0	0.411167
5588	1359	a		vif	vpr	0	145	0	1	0
5589	1360	c		vif	vpr	0	145	0	1	0
5590	1361	a		vif	vpr	0	145	0	1	0	0.0935
5591	1362	g		vif	vpr	0	145	0	1	0
5592	1363	a		vif	vpr	0	145	0	1	0
5593	1364	g		vif	vpr	0	145	0	1	0	0.234167
5594	1365	g		vif	vpr	0	145	0	1	0
5595	1366	g		vif	vpr	0	145	0	1	0
5596	1367	a		vif	vpr	0	145	0	1	0	0.329333
5597	1368	g		vif	vpr	0	145	0	1	0
5598	1369	c		vif	vpr	0	145	0	1	0
5599	1370	c		vif	vpr	0	145	0	1	0	0.4
5600	1371	a		vif	vpr	0	145	2	0.255676	0
5601	1372	t		vif	vpr	0	145	2	0.255676	0
5602	1373	a		vif	vpr	0	145	2	0.255676	0	0.265833
5603	1374	c		vif	vpr	0	145	2	0.255676	0
5604	1375	a		vif	vpr	0	145	3	0.0740869	0
5605	1376	a		vif	vpr	0	145	4	0.0163228	1	0.314
5606	1377	t		vif	vpr	0	145	4	0.0163228	1
5607	1378	g		vif	vpr	2	145	4	0.0163228	1
5608	1379	a		vif	vpr	0	145	4	0.0163228	1	0.235333
5609	1380	a		vif	vpr	0	145	4	0.0163228	1
5610	1381	t		vif	vpr	0	145	4	0.0163228	1
5611	1382	g		vif	vpr	1	145	4	0.0163228	1	0.364167
5612	1383	g		vif	vpr	1	145	6	0.000412442	1
5613	1384	a		vif	vpr	0	145	6	0.000412442	1
5614	1385	t		vif	vpr	0	145	6	0.000412442	1	0.190667
5615	1386	g		vif	vpr	0	145	4	0.0163228	1
5616	1387	t		vif	vpr	0	145	4	0.0163228	1
5617	1388	t		vif	vpr	0	145	4	0.0163228	1	0.0901667
5618	1389	a		vif	vpr	0	145	4	0.0163228	1
5619	1390	g		vif	vpr	2	145	3	0.0740869	1
5620	1391	a			vpr	0	145	2	0.255676	1	0.356667
5621	1392	a			vpr	0	145	2	0.255676	1
5622	1393	c			vpr	0	145	2	0.255676	0	0.051
5623	1394	t			vpr	0	145	2	0.255676	0
5624	1395	g			vpr	0	145	2	0.255676	0
5625	1396	t			vpr	0	145	2	0.255676	0	0
5626	1397	t			vpr	0	145	2	0.255676	0
5627	1398	a			vpr	0	145	0	1	0
5628	1399	g			vpr	0	145	0	1	0	0.470667
5629	1400	a			vpr	0	145	0	1	0
5630	1401	g			vpr	0	145	0	1	0
5631	1402	g			vpr	0	145	0	1	0	0.132333
5632	1403	a			vpr	0	145	1	0.627595	0
5633	1404	g			vpr	0	145	1	0.627595	0
5634	1405	c			vpr	0	145	1	0.627595	0	0
5635	1406	t			vpr	0	145	1	0.627595	0
5636	1407	c			vpr	0	145	1	0.627595	0
5637	1408	a			vpr	0	145	1	0.627595	0	0.741333
5638	1409	a			vpr	0	145	1	0.627595	0
5639	1410	g			vpr	1	145	2	0.255676	0
5640	1411	c			vpr	0	145	2	0.255676	0	0.051
5641	1412	a			vpr	0	145	2	0.255676	0
5642	1413	g			vpr	0	145	2	0.255676	0
5643	1414	g			vpr	0	145	2	0.255676	0	0.0373333
5644	1415	a			vpr	0	145	2	0.255676	0
5645	1416	a			vpr	0	145	2	0.255676	0
5646	1417	g			vpr	1	145	2	0.255676	0	0.114
5647	1418	c			vpr	0	145	1	0.627595	0
5648	1419	t			vpr	0	145	1	0.627595	0
5649	1420	g			vpr	0	145	1	0.627595	0	0.0656667
5650	1421	t			vpr	0	145	1	0.627595	0
5651	1422	t			vpr	0	145	1	0.627595	0
5652	1423	a			vpr	0	145	1	0.627595	0	0.0186667
5653	1424	g			vpr	0	145	2	0.255676	0
5654	1425	a			vpr	0	145	1	0.627595	0
5655	1426	c			vpr	0	145	1	0.627595	0	0.0883333
5656	1427	a			vpr	0	145	1	0.627595	0
5657	1428	t			vpr	0	145	1	0.627595	0
5658	1429	t			vpr	0	145	1	0.627595	0	0.037
5659	1430	t			vpr	0	145	1	0.627595	0
5660	1431	c			vpr	1	145	1	0.627595	0
5661	1432	c			vpr	0	145	1	0.627595	0	0.206
5662	1433	c			vpr	0	145	1	0.627595	0
5663	1434	t			vpr	0	145	1	0.627595	0
5664	1435	a			vpr	0	145	1	0.627595	0	1.16567
5665	1436	g			vpr	0	145	1	0.627595	0
5666	1437	g			vpr	0	145	1	0.627595	0
5667	1438	c			vpr	0	145	1	0.627595	0	0.056
5668	1439	a			vpr	0	145	0	1	0
5669	1440	c			vpr	0	145	0	1	0
5670	1441	t			vpr	0	145	0	1	0	0.056
5671	1442	g			vpr	0	145	0	1	0
5672	1443	g			vpr	0	145	0	1	0
5673	1444	c			vpr	0	145	0	1	0	0.293333
5674	1445	t			vpr	0	145	0	1	0
5675	1446	a			vpr	0	145	0	1	0
5676	1447	c			vpr	0	145	0	1	0	0.873667
5677	1448	a			vpr	0	145	0	1	0
5678	1449	t			vpr	0	145	0	1	0
5679	1450	g			vpr	0	145	0	1	0	0.1
5680	1451	g			vpr	0	145	0	1	0
5681	1452	c			vpr	0	145	0	1	0
5682	1453	c			vpr	0	145	0	1	0	0
5683	1454	t			vpr	0	145	0	1	0
5684	1455	a			vpr	0	145	0	1	0
5685	1456	g			vpr	0	145	0	1	0	0.0926667
5686	1457	g			vpr	0	145	0	1	0
5687	1458	a			vpr	0	145	0	1	0
5688	1459	c			vpr	0	145	0	1	0	0.722667
5689	1460	a			vpr	0	145	0	1	0
5690	1461	a			vpr	0	145	0	1	0
5691	1462	t			vpr	0	145	0	1	0	0.137333
5692	1463	a			vpr	0	145	0	1	0
5693	1464	c			vpr	0	145	0	1	0
5694	1465	a			vpr	0	145	0	1	0	0.0186667
5695	1466	t			vpr	0	145	0	1	0
5696	1467	c			vpr	0	145	0	1	0
5697	1468	t			vpr	0	145	0	1	0	0.778
5698	1469	a			vpr	0	145	1	0.627595	0
5699	1470	t			vpr	0	145	1	0.627595	0
5700	1471	a			vpr	0	145	1	0.627595	0	0.0186667
5701	1472	a			vpr	0	145	1	0.627595	0
5702	1473	t			vpr	0	145	1	0.627595	0
5703	1474	a			vpr	0	145	1	0.627595	0	0.0556667
5704	1475	c			vpr	0	145	1	0.627595	0
5705	1476	c			vpr	1	145	1	0.627595	0
5706	1477	t			vpr	0	145	1	0.627595	0	0.101667
5707	1478	a			vpr	0	145	1	0.627595	0
5708	1479	t			vpr	0	145	1	0.627595	0
5709	1480	g			vpr	0	145	1	0.627595	0	0.051
5710	1481	g			vpr	0	145	1	0.627595	0
5711	1482	g			vpr	0	145	1	0.627595	0
5712	1483	g			vpr	0	145	1	0.627595	0	0.0373333
5713	1484	a			vpr	0	145	1	0.627595	0
5714	1485	t			vpr	0	145	2	0.255676	0
5715	1486	a			vpr	0	145	2	0.255676	0	0.0513333
5716	1487	c			vpr	0	145	2	0.255676	0
5717	1488	c			vpr	0	145	3	0.0740869	0
5718	1489	t			vpr	0	145	3	0.0740869	0	0.574
5719	1490	g			vpr	0	145	3	0.0740869	0
5720	1491	g			vpr	1	145	3	0.0740869	0
5721	1492	g			vpr	1	145	3	0.0740869	0	0.0186667
5722	1493	a			vpr	0	145	3	0.0740869	0
5723	1494	a			vpr	0	145	3	0.0740869	0
5724	1495	g			vpr	1	145	3	0.0740869	0	0.0186667
5725	1496	g			vpr	0	145	3	0.0740869	0
5726	1497	a			vpr	0	145	3	0.0740869	0
5727	1498	g			vpr	0	145	4	0.0163228	0	0.357333
5728	1499	t			vpr	0	145	3	0.0740869	0
5729	1500	t			vpr	0	145	2	0.255676	0
5730	1501	g			vpr	0	145	2	0.255676	0	0.374333
5731	1502	a			vpr	0	145	2	0.255676	0
5732	1503	a			vpr	0	145	1	0.627595	0
5733	1504	g			vpr	0	145	1	0.627595	0	0.513333
5734	1505	t			vpr	1	145	1	0.627595	0
5735	1506	t			vpr	0	145	1	0.627595	0
5736	1507	a			vpr	0	145	1	0.627595	0	0.731333
5737	1508	t			vpr	0	145	1	0.627595	0
5738	1509	c			vpr	0	145	2	0.255676	0
5739	1510	a			vpr	0	145	2	0.255676	0	0.0696667
5740	1511	t			vpr	0	145	2	0.255676	0
5741	1512	a			vpr	0	145	2	0.255676	0
5742	1513	a			vpr	0	145	1	0.627595	0	0.956667
5743	1514	g			vpr	0	145	1	0.627595	0
5744	1515	a			vpr	0	145	1	0.627595	0
5745	1516	t			vpr	1	145	1	0.627595	0	0.0186667
5746	1517	a			vpr	0	145	1	0.627595	0
5747	1518	t			vpr	0	145	1	0.627595	0
5748	1519	c			vpr	0	145	1	0.627595	0	0.0373333
5749	1520	t			vpr	0	145	1	0.627595	0
5750	1521	g			vpr	0	145	1	0.627595	0
5751	1522	c			vpr	0	145	1	0.627595	0	0.0556667
5752	1523	a			vpr	0	145	1	0.627595	0
5753	1524	a			vpr	0	145	0	1	0
5754	1525	c			vpr	0	145	0	1	0	0.125667
5755	1526	a			vpr	0	145	0	1	0
5756	1527	a			vpr	0	145	0	1	0
5757	1528	c			vpr	0	145	0	1	0	0.0693333
5758	1529	t			vpr	0	145	0	1	0
5759	1530	a			vpr	0	145	0	1	0
5760	1531	c			vpr	0	145	0	1	0	0
5761	1532	t			vpr	0	145	0	1	0
5762	1533	g			vpr	0	145	0	1	0
5763	1534	t			vpr	0	145	0	1	0	0.529
5764	1535	t			vpr	0	145	0	1	0
5765	1536	t			vpr	0	145	0	1	0
5766	1537	g			vpr	0	145	0	1	0	0
5767	1538	t			vpr	0	145	0	1	0
5768	1539	c			vpr	0	145	0	1	0
5769	1540	c			vpr	0	145	0	1	0	0.0696667
5770	1541	a			vpr	0	145	1	0.627595	0
5771	1542	t			vpr	0	145	1	0.627595	0
5773	1543	t			vpr	0	145	1	0.627595	0	0.0778333
5774	1544	t			vpr	0	145	1	0.627595	0
5775	1545	c			vpr	0	145	1	0.627595	0
5776	1546	a			vpr	0	145	1	0.627595	0	0.125167
5777	1547	g			vpr	0	145	1	0.627595	0
5778	1548	a			vpr	1	145	1	0.627595	0
5779	1549	a			vpr	0	145	1	0.627595	0	0.139667
5780	1550	t			vpr	0	145	1	0.627595	0
5781	1551	t			vpr	0	145	1	0.627595	0
5782	1552	g			vpr	0	145	1	0.627595	0	0.207833
5783	1553	g			vpr	0	145	1	0.627595	0
5784	1554	g			vpr	0	145	1	0.627595	0
5785	1555	t			vpr	0	145	1	0.627595	0	0.294167
5786	1556	g			vpr	0	145	0	1	0
5787	1557	c			vpr	0	145	0	1	0
5788	1558	c			vpr	0	145	0	1	0	0.724167
5789	1559	a			vpr	0	145	0	1	0
5790	1560	a			vpr	0	145
5791	1561	c			vpr	0	145				0.112333
5792	1562	a			vpr	0	145
5793	1563	t			vpr	0	145
5794	1564	a			vpr	0	145				0.0881667
5795	1565	g			vpr	0	145
5796	1566	c			vpr	0	145
