# Supplementary material for: The external domains of the HIV-1 envelope are a mutational cold spot
Source: Nat Commun. 2015 Oct 9;6:8571. doi: 10.1038/ncomms9571 (PMC4687473; doi:10.1038/ncomms9571)
Supplement: Supplementary Data 5 — Nature and location of mutations in the PSTVd sequence fragment. [file ncomms9571-s6.xlsx]

## Sheet: PSTVd
Base	Mutation_type	Mutation_number	Sequence_coverage
G		0	802
A		0	802
G		0	802
C		0	802
G		0	802
A	C	1	802
A		0	802
C	G	1	802
T		0	802
G		0	802
G		0	802
C		0	802
A	insA;AAA;AA	3	802
A		0	803
A		0	803
A		0	803
A		0	803
A		0	803
G		0	804
G		0	804
A		0	804
C		0	804
G		0	804
G		0	803
T	A	3	803
G		0	803
G		0	803
G		0	803
G		0	803
A		0	803
G		0	803
T		0	803
G		0	803
C		0	803
C		0	803
C		0	803
A		0	803
G		0	803
C		0	803
G		0	803
G		0	803
C		0	803
C	A	1	803
G		0	803
A		0	803
C		0	803
A	C	1	803
G		0	803
G		0	803
A		0	803
G		0	803
T		0	803
A		0	803
A		0	803
T		0	803
T		0	803
C		0	803
C		0	803
C		0	803
G		0	803
C		0	803
C		0	803
G		0	803
A		0	803
A		0	804
A		0	804
C		0	804
A		0	804
G		0	804
G		0	804
G		0	804
T		0	804
T		0	804
T		0	804
T		0	804
C	T	2	804
A		0	804
C		0	804
C		0	804
C		0	804
T		0	804
T		0	804
C		0	804
C		0	804
T		0	804
T		0	804
T		0	804
C		0	804
T		0	804
T		0	804
C		0	804
G		0	804
G		0	804
G		0	804
T		0	804
G		0	804
T		0	804
C		0	803
C		0	803
T		0	803
T		0	803
C		0	804
C		0	804
T		0	804
C		0	804
G		0	804
C		0	804
G		0	804
C		0	804
C		0	804
C	A	1	804
G		0	804
C		0	804
A		0	804
G		0	804
G		0	804
A		0	804
C		0	804
C		0	803
A	C	1	803
C		0	803
C		0	803
C		0	803
C		0	803
T		0	803
C		0	803
G		0	803
C		0	803
C		0	803
C		0	803
C		0	803
C		0	803
T		0	803
T		0	803
T		0	803
G		0	803
C		0	803
G		0	803
C		0	802
T		0	802
G		0	802
T	C	1	802
C	T	1	802
G		0	802
C		0	802
T		0	802
T		0	802
C		0	801
G		0	800
G		0	800
C		0	800
T		0	798
A		0	798
C		0	797
T		0	797
A		0	797
C		0	797
C		0	797
C		0	797
G		0	796
G		0	793
T	G	1	749
G		0	749
G		0	749
A		0	749
A		0	749
A		0	748
C		0	748
A		0	747
A		0	747
C		0	747
T		0	747
G		0	747
A		0	747
A		0	747
G		0	747
C		0	747
T		0	747
C		0	747
C		0	747
C		0	747
G		0	747
A		0	747
G		0	747
A		0	747
A		0	747
C		0	747
C		0	746
G		0	746
C		0	745
T		0	745
T		0	746
T		0	746
T		0	746
T		0	747
C		0	747
T		0	747
C		0	747
T		0	747
A		0	747
T		0	747
C		0	747
T		0	747
T		0	747
A		0	747
C		0	747
T		0	747
T		0	747
G		0	747
C		0	746
T		0	746
C		0	746
C		0	746
G		0	746
G		0	746
G		0	746
G		0	746
C		0	745
G		0	745
A		0	744
G		0	743
G		0	743
G		0	743
T		0	742
G		0	742
T		0	742
T		0	742
T		0	742
A		0	742
G		0	742
C		0	742
C		0	742
C		0	742
T		0	742
T		0	741
G		0	741
G	A	1	741
A		0	741
A		0	741
C		0	741
C		0	741
G		0	741
C		0	741
A		0	741
G		0	741
T		0	741
T		0	739
G		0	738
G		0	738
T		0	738
T		0	738
C		0	738
C		0	738
T	C	1	734
C	insC	1	734
