# Supplementary material for: The external domains of the HIV-1 envelope are a mutational cold spot
Source: Nat Commun. 2015 Oct 9;6:8571. doi: 10.1038/ncomms9571 (PMC4687473; doi:10.1038/ncomms9571)
Supplement: Supplementary Data 6 — Nature and location of mutations in the randomized PSTVd sequence [file ncomms9571-s7.xlsx]

## Sheet: Randomized
Base	Mutation_type	Mutation_number	Sequence_coverage
G		0	542
T	A	1	542
G		0	542
A		0	543
C		0	543
G		0	543
T	C	1	543
G		0	543
G		0	543
T		0	543
A		0	543
G		0	543
G		0	543
C		0	543
C		0	543
A		0	543
G		0	543
C		0	543
G		0	543
C		0	543
A		0	543
G		0	543
G		0	543
T	C	1	543
G		0	543
G		0	543
C		0	543
G		0	543
C		0	543
C		0	543
T		0	543
G		0	543
T		0	543
T		0	543
G		0	543
C		0	543
G		0	543
C		0	543
G		0	543
C		0	543
G		0	543
C		0	543
C		0	543
A		0	543
C		0	543
C		0	543
C		0	543
C		0	543
A		0	543
G		0	543
C		0	543
G		0	543
G		0	543
G		0	543
A		0	543
A		0	543
G		0	543
G		0	543
T		0	543
A		0	543
A		0	543
A		0	543
A		0	543
C		0	543
G		0	543
G		0	543
C		0	543
G		0	543
C		0	543
G		0	543
T		0	543
C		0	543
A		0	543
T		0	543
G		0	543
G		0	543
A		0	543
T		0	543
G		0	543
C		0	543
T		0	543
G		0	543
A		0	543
C		0	543
T		0	543
C		0	543
G		0	543
T		0	543
G		0	543
G	A	1	543
T		0	543
G		0	543
A		0	543
C		0	543
A		0	543
A		0	543
C		0	543
C		0	543
G		0	543
A		0	543
G		0	543
C		0	543
G		0	543
C		0	543
A		0	543
T		0	543
G		0	543
G		0	543
A		0	543
T		0	543
C		0	543
T		0	543
G		0	543
C		0	543
T		0	543
C		0	543
G		0	543
T		0	543
G		0	544
C		0	544
C		0	544
C		0	544
C		0	544
T		0	545
A		0	545
A		0	545
A		0	545
G		0	545
T		0	545
G		0	545
A		0	545
C		0	545
T		0	545
T		0	545
T		0	545
C		0	545
A		0	545
T		0	545
C		0	545
T		0	545
A		0	545
A		0	545
C		0	545
C		0	545
G		0	545
T		0	545
C		0	545
T		0	545
T		0	545
G		0	545
G		0	545
C		0	545
C		0	545
C		0	545
G		0	545
A		0	545
G		0	545
T		0	545
C		0	545
C		0	545
C		0	545
A		0	545
A		0	545
G		0	545
C		0	545
G		0	545
C		0	545
C		0	545
A		0	545
T		0	545
C		0	545
A		0	545
T		0	545
C		0	545
C		0	545
T		0	545
T		0	545
C		0	545
T		0	545
T		0	545
A		0	545
G		0	545
C		0	545
C		0	545
C		0	545
T		0	545
C		0	545
A		0	545
G		0	544
G		0	544
T		0	544
C		0	544
C		0	544
C		0	544
A	G	1	544
G		0	544
G		0	544
A		0	544
A		0	544
G		0	544
C		0	543
G		0	543
G		0	543
T		0	543
C		0	543
G		0	543
T		0	543
G		0	543
T		0	543
A		0	543
G		0	543
T		0	543
C		0	543
C		0	543
T		0	543
C		0	543
A		0	543
T		0	543
C		0	543
C		0	543
G		0	543
G		0	543
A		0	543
A		0	543
T		0	543
T		0	543
T		0	543
G		0	543
C		0	543
G		0	543
A		0	543
C		0	543
A		0	543
C		0	543
A		0	543
A		0	543
T		0	543
T		0	543
C		0	543
T		0	543
T		0	543
C		0	543
G		0	543
A		0	543
A		0	544
A		0	544
A		0	544
C		0	544
T		0	544
G		0	544
C		0	544
C		0	544
C		0	544
A		0	544
T		0	544
G		0	544
G		0	544
T		0	544
A		0	544
G		0	544
C		0	544
T		0	544
T		0	544
C		0	544
A		0	544
G		0	544
T		0	544
G		0	544
A		0	544
C		0	544
T		0	544
C		0	544
A		0	544
G		0	544
A		0	544
A		0	544
A		0	544
C		0	544
A		0	544
A		0	544
T		0	544
A		0	543
G		0	543
C		0	543
G		0	543
C		0	543
C		0	543
A	G	1	543
C		0	543
A		0	543
T		0	543
T		0	543
A		0	543
T		0	543
C		0	543
A		0	543
G		0	543
A		0	543
G		0	543
G		0	543
G		0	543
G		0	543
C		0	543
G		0	543
G		0	543
G		0	543
C		0	543
T		0	543
T		0	543
A		0	543
C		0	543
G		0	543
A		0	543
G		0	543
G		0	543
C		0	543
C		0	543
G		0	543
C		0	543
G		0	543
C		0	543
T		0	543
A	G	1	543
A		0	543
T		0	543
C		0	543
G		0	543
C		0	543
