# Supplementary material for: The external domains of the HIV-1 envelope are a mutational cold spot
Source: Nat Commun. 2015 Oct 9;6:8571. doi: 10.1038/ncomms9571 (PMC4687473; doi:10.1038/ncomms9571)
Supplement: Supplementary Data 7 — Number and sequence coordinates of stop codons in datasets 1 and 2 from Table 3. [file ncomms9571-s8.xlsx]

## Sheet: Stop codons datasets 1&2
Protein	Protein_domain	gp120_OA	HXB2_Aa_site	HXB2_Aa	Dataset1_Aa	Dataset1_stops	Dataset1_NSMTs	Dataset2_Aa	Dataset2_stops	Dataset2_NSMTs
gp120	SP	0	1	M	M	0	0	M	0	1
gp120	SP	0	2	R	R	0	2680	R	0	1573
gp120	SP	0	3	V	V	0	0	V	0	0
gp120	SP	0	4	K	K	0	1693	R	0	155
gp120	SP	0	5	E	G	0	1242	G	0	69
gp120	SP	0			I	0	0	I	0	1
gp120	SP	0			K	0	657	L	0	1014
gp120	SP	0			K	0	1766	R	0	270
gp120	SP	0	6	K	N	0	31	N	0	0
gp120	SP	0	7	Y	Y	0	5082	W	0	2757
gp120	SP	0	8	Q	Q	0	2700	Q	0	913
gp120	SP	0	9	H	H	0	181	Q	0	1357
gp120	SP	0	10	L	W	0	3443	W	0	3146
gp120	SP	0	11	W	W	1	5787	W	0	2987
gp120	SP	0	16	R	R	0	2731	I	0	21
gp120	SP	0	17	W	W	0	4804	W	1	3088
gp120	SP	0	18	G	G	0	51	G	0	246
gp120	SP	0	19	T	T	0	0	S	0	0
gp120	SP	0	20	M	M	0	25	L	0	3115
gp120	SP	0	21	L	L	0	0	G	0	0
gp120	SP	0	22	L	L	0	52	F	0	176
gp120	SP	0	23	G	G	0	525	W	0	3061
gp120	SP	0	24	M	I	0	569	M	0	20
gp120	SP	0	25	L	L	0	4261	L	0	1133
gp120	SP	0	26	M	M	0	0	M	0	126
gp120	SP	0	27	I	I	0	0	F	0	0
gp120	C1	0	28	C	C	0	2856	C	0	1766
gp120	C1	0	29	S	S	0	79	S	0	77
gp120	C1	0	30	A	A	0	0	-		0
gp120	C1	0	31	T	N	0	503	-		0
gp120	C1	0	32		E	0	2274	G	0	43
gp120	C1	0	33		K	0	2240	S	0	284
gp120	C1	0	35		W	1	5814	W	1	3146
gp120	C1	0	36		V	0	0	V	0	1
gp120	C1	0	37	T	T	0	0	T	0	0
gp120	C1	0	38	V	V	0	0	V	0	0
gp120	C1	0	39	Y	Y	0	5774	Y	0	3096
gp120	C1	0	40	Y	Y	0	5816	Y	0	3148
gp120	C1	0	41	G	G	0	109	G	0	85
gp120	C1	0	42	V	V	0	0	V	0	0
gp120	C1	0	43	P	P	0	0	P	0	0
gp120	C1	0	44	V	V	0	0	V	0	0
gp120	C1	0	45	W	W	1	5812	W	3	3142
gp120	C1	0	46	K	K	0	2905	R	0	1366
gp120	C1	0	47	E	E	0	2771	E	0	1352
gp120	C1	0	48	A	A	0	58	A	0	0
gp120	C1	0	49	T	T	0	46	K	0	1545
gp120	C1	0	50	T	T	0	0	T	0	0
gp120	C1	0	51	T	T	0	0	T	0	0
gp120	C1	0	52	L	L	0	440	L	0	275
gp120	C1	0	53	F	F	0	0	F	0	0
gp120	C1	0	54	C	C	0	2907	C	0	1573
gp120	C1	0	55	A	A	0	0	A	0	2
gp120	C1	0	56	S	S	0	5812	S	0	3100
gp120	C1	0	57	D	D	0	1	D	0	22
gp120	C1	0	58	A	A	0	0	A	0	0
gp120	C1	0	59	K	K	0	2907	K	0	1573
gp120	C1	0	60	A	A	0	348	A	0	93
gp120	C1	0	61	Y	Y	0	5564	Y	0	3144
gp120	C1	0	62	D	K	0	425	E	0	1222
gp120	C1	0	63	T	T	0	212	K	0	1370
gp120	C1	0	64	E	E	0	2905	E	0	1573
gp120	C1	0	65	V	V	0	208	A	0	0
gp120	C1	0	66	H	H	0	28	H	0	0
gp120	C1	0	67	N	N	0	0	N	0	0
gp120	C1	0	68	V	V	0	0	V	0	0
gp120	C1	0	69	W	W	2	5810	W	0	3148
gp120	C1	0	70	A	A	0	0	A	0	0
gp120	C1	0	71	T	T	0	0	T	0	0
gp120	C1	0	72	H	H	0	55	H	0	86
gp120	C1	0	73	A	A	0	0	A	0	0
gp120	C1	0	74	C	C	0	2906	C	0	1574
gp120	C1	0	75	V	V	0	0	V	0	0
gp120	C1	0	76	P	P	0	0	P	0	0
gp120	C1	0	77	T	T	0	0	T	0	0
gp120	C1	0	78	D	D	0	0	D	0	0
gp120	C1	0	79	P	P	0	0	P	0	0
gp120	C1	0	80	N	N	0	0	N	0	40
gp120	C1	0	81	P	P	0	0	P	0	2
gp120	C1	0	82	Q	Q	0	2890	Q	0	1487
gp120	C1	0	83	E	E	0	2907	E	0	1574
gp120	C1	0	84	V	V	0	172	V	0	306
gp120	C1	0	85	V	V	0	700	V	0	192
gp120	C1	0	86	L	M	0	2709	L	0	1607
gp120	C1	0	87	V	K	0	2476	E	0	1197
gp120	C1	0	88	N	N	0	1	N	0	0
gp120	C1	0	89	V	V	0	0	V	0	0
gp120	C1	0	90	T	T	0	42	T	0	0
gp120	C1	0	91	E	E	0	2907	E	0	1573
gp120	C1	0	92	N	N	0	526	N	0	43
gp120	C1	0	93	F	Y	0	127	F	0	0
gp120	C1	0	94	N	N	0	0	N	0	0
gp120	C1	0	95	M	M	0	0	M	0	0
gp120	C1	0	96	W	W	1	5788	W	2	3144
gp120	C1	0	97	K	K	0	2807	K	0	1553
gp120	C1	0	98	N	N	0	0	N	0	0
gp120	C1	0	99	D	N	0	58	D	0	0
gp120	C1	0	100	M	M	0	0	M	0	0
gp120	C1	0	101	V	V	0	0	V	0	0
gp120	C1	0	102	E	E	0	2445	D	0	68
gp120	C1	0	103	Q	Q	0	2906	Q	0	1574
gp120	C1	0	104	M	M	0	0	M	0	0
gp120	C1	0	105	H	H	0	231	H	0	3
gp120	C1	0	106	E	E	0	2907	E	0	1532
gp120	C1	0	107	D	D	0	0	D	0	2
gp120	C1	0	108	I	I	0	0	I	0	0
gp120	C1	0	109	I	I	0	0	I	0	0
gp120	C1	0	110	S	S	0	0	S	0	0
gp120	C1	0	111	L	L	0	5644	L	0	2933
gp120	C1	0	112	W	W	3	5807	W	0	3148
gp120	C1	0	113	D	D	0	93	D	0	22
gp120	C1	0	114	Q	Q	0	2907	Q	0	1574
gp120	C1	0	115	S	S	0	0	S	0	0
gp120	C1	0	116	L	L	0	466	L	0	100
gp120	C1	0	117	K	K	0	2906	K	0	1551
gp120	C1	0	118	P	P	0	0	P	0	0
gp120	C1	0	119	C	C	0	2907	C	0	1574
gp120	C1	0	120	V	V	0	0	V	0	0
gp120	C1	0	121	K	K	0	2905	K	0	1545
gp120	C1	0	122	L	L	0	5116	L	0	1617
gp120	C1	0	123	T	T	0	0	T	0	0
gp120	C1	0	124	P	P	0	0	P	0	2
gp120	C1	0	125	L	L	0	0	L	0	0
gp120	C1	0	126	C	C	0	2907	C	0	1574
gp120	C1	0	127	V	V	0	0	V	0	0
gp120	C1	0	128	S	T	0	0	T	0	0
gp120	C1	0	129	L	L	0	5364	L	0	2961
gp120	C1	0	130	K	N	0	135	I	0	196
gp120	V1	1	131	C	C	0	2907	C	0	1574
gp120	V1	1	132	T	T	0	32	S	0	68
gp120	V1	1	133	D	D	0	206	N	0	115
gp120	V1	1	134	L	-		0	-		0
gp120	V1	1	135	K	L	0	1954	V	0	17
gp120	V1	1	136	N	P	0	1254	N	0	225
gp120	V1	1	137	D	N	0	603	V	0	271
gp120	V1	1	138	T	G	0	107	N	0	162
gp120	V1	1	139	N	N	0	328	N	0	360
gp120	V1	1	140	T	Y	0	372	S	0	145
gp120	V1	1	141	N	T	0	287	S	0	114
gp120	V1	1	142	S	N	0	123	N	0	135
gp120	V1	1	143	S	N	0	124	V	0	125
gp120	V1	1	144	S	G	0	67	N	0	46
gp120	V1	1	145	G	S	0	410	V	0	118
gp120	V1	1	146	R	V	0	1149	N	0	174
gp120	V1	1	147	M	G	0	1448	N	0	91
gp120	V1	1	148	I	A	0	932	S	0	178
gp120	V1	1	149	M	M	0	764	T	0	372
gp120	V1	1	150	E	E	0	1948	N	0	1101
gp120	V1	1	151	K	K	0	1989	E	0	1336
gp120	V1	1	152	G	G	0	2501	-		0
gp120	V1	1	153	E	E	0	2724	-		0
gp120	V1	1	154	I	M	0	112	M	0	5
gp120	V1	1	155	K	K	0	2846	K	0	1549
gp120	V2	1	156	N	N	0	96	N	0	2
gp120	V2	1	157	C	C	0	2906	C	0	1574
gp120	V2	1	158	S	S	0	22	S	0	23
gp120	V2	1	159	F	F	0	0	F	0	0
gp120	V2	1	160	N	K	0	282	N	0	68
gp120	V2	1	161	I	V	0	0	T	0	0
gp120	V2	1	162	S	T	0	0	T	0	34
gp120	V2	1	163	T	T	0	785	T	0	46
gp120	V2	1	164	S	H	0	155	E	0	1529
gp120	V2	1	165	I	M	0	106	L	0	591
gp120	V2	1	166	R	R	0	2803	R	0	1465
gp120	V2	1	167	G	D	0	105	D	0	5
gp120	V2	1	168	K	K	0	2761	K	0	1405
gp120	V2	1	169	V	M	0	456	R	0	1519
gp120	V2	1	170	Q	Q	0	2670	K	0	1206
gp120	V2	1	171	K	K	0	2634	K	0	1282
gp120	V2	1	172	E	E	0	2261	E	0	675
gp120	V2	1	173	Y	Y	0	5324	Y	0	2313
gp120	V2	1	174	A	A	0	122	A	0	0
gp120	V2	1	175	F	L	0	390	L	0	44
gp120	V2	1	176	F	L	0	282	F	0	0
gp120	V2	1	177	Y	Y	0	5485	Y	1	2966
gp120	V2	1	178	K	K	0	2399	R	0	1392
gp120	V2	1	179	L	L	0	204	P	0	67
gp120	V2	1	180	D	D	0	0	D	0	0
gp120	V2	1	181	I	I	0	216	V	0	0
gp120	V2	1	182	I	I	0	16	V	0	26
gp120	V2	1	183	P	Q	0	970	P	0	296
gp120	V2	1	184	I	T	0	102	L	0	0
gp120	V2	1	185	D	E	0	443	N	0	407
gp120	V2	1	186	N	D	0	264	E	0	851
gp120	V2	1			N	0	28	G	0	390
gp120	V2	1			S	0	533	N	0	89
gp120	V2	1			S	0	14	N	0	95
gp120	V2	1			-	0	57	D	0	268
gp120	V2	1			-	0	0	S	0	255
gp120	V2	1			-	0	56	-		0
gp120	V2	1			-	0	0	-		0
gp120	V2	1	187	D	-	0	12	-		0
gp120	V2	1	188	T	-	0	410	-		0
gp120	V2	1	189	T	-	0	105	-		0
gp120	V2	1	190	S	-	0	348	-		0
gp120	V2	1	191	Y	Y	0	5702	Y	0	3148
gp120	V2	1	192	K	R	0	555	R	0	937
gp120	V2	1	193	L	L	0	3225	L	0	2926
gp120	V2	1	194	T	I	0	140	I	0	7
gp120	V2	1	195	S	S	0	50	N	0	1
gp120	C2	1	196	C	C	0	2908	C	0	1573
gp120	C2	1	197	N	N	0	0	N	0	0
gp120	C2	1	198	T	T	0	0	T	0	22
gp120	C2	1	199	S	S	0	5631	S	0	3012
gp120	C2	1	200	V	S	0	0	T	0	37
gp120	C2	1	201	I	V	0	0	I	0	67
gp120	C2	1	202	T	T	0	158	T	0	84
gp120	C2	1	203	Q	Q	0	2907	Q	0	1598
gp120	C2	1	204	A	A	0	0	A	0	0
gp120	C2	1	205	C	C	0	2907	C	0	1574
gp120	C2	1	206	P	P	0	2	P	0	0
gp120	C2	1	207	K	K	0	2907	K	0	1574
gp120	C2	1	208	V	V	0	0	V	0	0
gp120	C2	1	209	S	S	0	72	S	0	109
gp120	C2	1	210	F	F	0	0	F	0	0
gp120	C2	1	211	E	E	0	2837	D	0	133
gp120	C2	1	212	P	P	0	2	P	0	0
gp120	C2	1	213	I	I	0	0	I	0	0
gp120	C2	1	214	P	P	0	0	P	0	0
gp120	C2	1	215	I	I	0	71	I	0	72
gp120	C2	1	216	H	H	0	95	H	0	96
gp120	C2	1	217	Y	Y	0	5494	Y	0	3048
gp120	C2	1	218	C	C	0	2906	C	0	1574
gp120	C2	1	219	A	A	0	0	A	0	0
gp120	C2	1	220	P	P	0	0	P	0	0
gp120	C2	1	221	A	A	0	0	A	0	0
gp120	C2	1	222	G	G	0	10	G	0	25
gp120	C2	1	223	F	F	0	74	Y	0	2830
gp120	C2	1	224	A	A	0	0	A	0	0
gp120	C2	1	225	I	I	0	0	I	0	0
gp120	C2	1	226	L	L	0	253	L	0	74
gp120	C2	1	227	K	K	0	2781	K	1	1484
gp120	C2	1	228	C	C	0	2907	C	0	1574
gp120	C2	1	229	N	N	0	413	N	0	66
gp120	C2	1	230	N	Q	0	130	N	0	0
gp120	C2	1	231	K	K	0	2754	K	0	1520
gp120	C2	1	232	T	N	0	1741	T	0	27
gp120	C2	1	233	F	F	0	54	F	0	0
gp120	C2	1	234	N	T	0	12	N	0	17
gp120	C2	1	235	G	G	0	2841	G	0	773
gp120	C2	1	236	T	T	0	1363	T	0	310
gp120	C2	1	237	G	G	0	2580	G	0	1508
gp120	C2	1	238	P	P	0	461	P	0	32
gp120	C2	1	239	C	C	0	2906	C	0	1574
gp120	C2	1	240	T	T	0	1140	N	0	202
gp120	C2	1	241	N	N	0	74	N	0	0
gp120	C2	1	242	V	V	0	0	V	0	0
gp120	C2	1	243	S	S	0	0	S	0	0
gp120	C2	1	244	T	T	0	0	T	0	44
gp120	C2	1	245	V	V	0	0	V	0	0
gp120	C2	1	246	Q	Q	1	2874	Q	0	1510
gp120	C2	1	247	C	C	0	2907	C	0	1574
gp120	C2	1	248	T	T	0	0	T	0	0
gp120	C2	1	249	H	H	0	4	H	0	0
gp120	C2	1	250	G	G	0	2806	G	0	1451
gp120	C2	1	251	I	I	0	0	I	0	0
gp120	C2	1	252	R	R	0	1527	K	0	1530
gp120	C2	1	253	P	P	0	2	P	0	0
gp120	C2	1	254	V	V	0	1	V	0	0
gp120	C2	1	255	V	V	0	0	V	0	0
gp120	C2	1	256	S	S	0	5426	S	0	2961
gp120	C2	1	257	T	T	0	0	T	0	0
gp120	C2	1	258	Q	Q	1	2903	Q	0	1572
gp120	C2	1	259	L	L	0	429	L	0	575
gp120	C2	1	260	L	L	0	183	L	0	145
gp120	C2	1	261	L	L	0	5491	L	0	2998
gp120	C2	1	262	N	N	0	0	N	0	0
gp120	C2	1	263	G	G	0	0	G	0	3
gp120	C2	1	264	S	S	0	0	S	0	0
gp120	C2	1	265	L	L	0	519	L	0	278
gp120	C2	1	266	A	A	0	186	A	0	44
gp120	C2	1	267	E	E	0	2907	E	0	1574
gp120	C2	1	268	E	E	0	2768	G	0	1417
gp120	C2	1	269	E	E	0	2239	E	0	1251
gp120	C2	1	270	V	V	0	1	I	0	0
gp120	C2	1	271	V	V	0	26	I	0	0
gp120	C2	1	272	I	I	0	0	I	0	0
gp120	C2	1	273	R	R	0	2686	R	0	1507
gp120	C2	1	274	S	S	0	264	S	0	0
gp120	C2	1	275	V	E	0	2043	E	0	1511
gp120	C2	1	276	N	N	0	16	N	0	44
gp120	C2	1	277	F	F	0	32	L	0	197
gp120	C2	1	278	T	T	0	783	T	0	351
gp120	C2	1	279	D	N	0	76	N	0	22
gp120	C2	1	280	N	S	0	0	D	0	0
gp120	C2	1	281	A	A	0	43	V	0	0
gp120	C2	1	282	K	K	0	2849	K	0	1531
gp120	C2	1	283	T	I	0	0	T	0	0
gp120	C2	1	284	I	I	0	0	I	0	0
gp120	C2	1	285	I	I	0	65	I	0	0
gp120	C2	1	286	V	V	0	0	V	0	0
gp120	C2	1	287	Q	Q	0	2442	H	0	381
gp120	C2	1	288	L	L	0	244	L	0	0
gp120	C2	1	289	N	K	0	701	N	0	149
gp120	C2	1	290	T	E	0	2064	E	0	1416
gp120	C2	1	291	S	T	0	213	S	0	49
gp120	C2	1	292	V	V	0	40	V	0	0
gp120	C2	1	293	E	K	0	1495	R	0	1338
gp120	C2	1	294	I	I	0	0	I	0	0
gp120	C2	1	295	N	D	0	187	V	0	330
gp120	C2	1	296	C	C	0	2907	C	0	1574
gp120	V3	1	297	T	T	0	178	T	0	21
gp120	V3	1	298	R	R	0	2498	R	0	1259
gp120	V3	1	299	P	P	0	36	P	0	0
gp120	V3	1	300	N	N	0	58	H	0	0
gp120	V3	1	301	N	N	0	0	N	0	0
gp120	V3	1	302	N	N	0	2	N	0	23
gp120	V3	1	303	T	T	0	0	T	0	30
gp120	V3	1	304	R	R	0	2575	R	0	1039
gp120	V3	1	305	K	K	0	2878	K	0	1477
gp120	V3	1	306	R	S	0	44	S	0	0
gp120	V3	1	307	I	I	0	4	V	0	46
gp120	V3	1	308	R	N	0	4	R	0	306
gp120	V3	1	311	R	I	0	93	I	0	0
gp120	V3	1	312	G	G	0	2645	G	0	1531
gp120	V3	1	313	P	P	0	31	P	0	0
gp120	V3	1	314	G	G	0	265	G	0	1504
gp120	V3	1	315	R	R	0	2460	Q	0	1574
gp120	V3	1	316	A	A	0	4	V	0	0
gp120	V3	1	317	F	F	0	589	F	0	48
gp120	V3	1	318	V	Y	0	5120	Y	0	2840
gp120	V3	1	319	T	A	0	47	A	0	0
gp120	V3	1	320	I	T	0	31	T	0	22
gp120	V3	1	321	G	G	0	2467	E	0	811
gp120	V3	1			E	0	1597	R	0	393
gp120	V3	1	322	K	I	0	2	I	0	0
gp120	V3	1	323	I	I	0	1	I	0	0
gp120	V3	1	324	G	G	0	2838	G	0	1572
gp120	V3	1	325	N	D	0	36	D	0	63
gp120	V3	1	326	M	I	0	0	I	0	0
gp120	V3	1	327	R	R	0	2700	R	1	1549
gp120	V3	1	328	Q	Q	0	2905	E	0	1498
gp120	V3	1	329	A	A	0	36	A	0	0
gp120	V3	1	330	H	H	0	1004	H	0	908
gp120	V3	1	331	C	C	0	2906	C	0	1572
gp120	C3	1	332	N	N	0	80	N	0	22
gp120	C3	1	333	I	L	0	0	I	0	0
gp120	C3	1	334	S	S	0	0	S	0	23
gp120	C3	1	335	R	G	0	2282	E	0	1067
gp120	C3	1	336	A	T	0	1088	E	0	777
gp120	C3	1	337	K	L	0	2029	K	0	971
gp120	C3	1	338	W	W	2	5808	W	2	3142
gp120	C3	1	339	N	N	0	255	N	0	98
gp120	C3	1	340	N	K	0	589	K	0	1045
gp120	C3	1	341	T	T	0	0	T	0	0
gp120	C3	1	342	L	L	0	5221	L	0	2859
gp120	C3	1	343	K	H	0	2202	N	0	1422
gp120	C3	1	344	Q	Q	0	2340	D	0	956
gp120	C3	1	345	I	I	0	0	V	0	0
gp120	C3	1	346	A	A	0	0	K	0	683
gp120	C3	1	347	S	K	0	1454	K	0	1426
gp120	C3	1	348	K	K	0	2828	K	0	1522
gp120	C3	1	349	L	L	0	5512	L	0	2861
gp120	C3	1	350	R	G	0	2792	L	0	1252
gp120	C3	1	351	E	E	0	2910	E	0	1457
gp120	C3	1	352	Q	Q	0	2841	H	0	722
gp120	C3	1	353	F	F	0	619	F	0	186
gp120	C3	1	354	G	G	0	917	P	0	0
gp120	C3	1	356	N	N	0	0	N	0	65
gp120	C3	1	357	K	K	0	2722	K	0	1350
gp120	C3	1	358	T	T	0	69	T	0	142
gp120	C3	1	359	I	I	0	22	I	0	0
gp120	C3	1	360	I	V	0	52	R	0	823
gp120	C3	1	361	F	F	0	0	F	0	40
gp120	C3	1	362	K	N	0	400	Q	0	754
gp120	C3	1	363	Q	H	0	1989	P	0	637
gp120	C3	1	364	S	S	0	132	H	0	0
gp120	C3	1	365	S	S	0	5283	S	0	2862
gp120	C3	1	366	G	G	0	2858	G	0	1556
gp120	C3	1	367	G	G	0	310	G	0	188
gp120	C3	1	368	D	D	0	0	D	0	0
gp120	C3	1	369	P	P	0	99	L	0	304
gp120	C3	1	370	E	E	0	2906	E	0	1572
gp120	C3	1	371	I	I	0	0	I	0	0
gp120	C3	1	372	V	V	0	73	T	0	1
gp120	C3	1	373	T	M	0	173	T	0	30
gp120	C3	1	374	H	H	0	66	H	0	1
gp120	C3	1	375	S	S	0	0	S	0	0
gp120	C3	1	376	F	F	0	0	F	0	0
gp120	C3	1	377	N	N	0	0	N	0	0
gp120	C3	1	378	C	C	0	2907	C	0	1573
gp120	C3	1	379	G	G	0	2790	R	0	1464
gp120	C3	1	380	G	G	0	342	G	0	1551
gp120	C3	1	381	E	E	0	2906	E	0	1573
gp120	C3	1	382	F	F	0	0	F	0	0
gp120	C3	1	383	F	F	0	0	F	0	0
gp120	C3	1	384	Y	Y	0	5701	Y	0	3148
gp120	V4	1	385	C	C	0	2908	C	0	1574
gp120	V4	1	386	N	N	0	12	N	0	1
gp120	V4	1	387	S	T	0	1642	T	0	0
gp120	V4	1	388	T	T	0	431	S	0	2268
gp120	V4	1	389	Q	Q	0	2266	K	0	1104
gp120	V4	1	390	L	L	0	231	L	0	289
gp120	V4	1	391	F	F	0	0	F	0	58
gp120	V4	1	392	N	G	0	0	T	0	66
gp120	V4	1	393	S	S	0	18	-		0
gp120	V4	1	394	T	T	0	0	-		0
gp120	V4	1	395	W	W	1	5762	-		0
gp120	V4	1	396	F	E	0	1095	E	0	169
gp120	V4	1	397	N	F	1	645	S	0	17
gp120	V4	1	398	S	N	0	0	N	0	68
gp120	V4	1	399	T	S	0	324	S	0	337
gp120	V4	1	400	W	T	0	0	T	0	56
gp120	V4	1	401	S	W	1	2441	S	0	978
gp120	V4	1			N	0	407	N	0	21
gp120	V4	1	402	T	A	0	357	S	0	247
gp120	V4	1	403	E	T	0	56	T	0	174
gp120	V4	1	404	G	N	0	18	S	0	696
gp120	V4	1	405	S	N	0	232	N	0	115
gp120	V4	1	406	N	S	0	290	-		0
gp120	V4	1	407	N	T	0	539	-		0
gp120	V4	1	408	T	G	0	503	-		0
gp120	V4	1	409	E	N	0	0	-		0
gp120	V4	1	410	G	-		0	-		0
gp120	V4	1	411	S	-		0	-		0
gp120	V4	1	412	D	D	0	89	T	0	1238
gp120	V4	1	413	T	T	0	0	V	0	0
gp120	V4	1	414	I	I	0	0	L	0	2
gp120	V4	1	415	T	T	0	66	T	0	79
gp120	V4	1	416	L	L	0	0	L	0	0
gp120	V4	1	417	P	P	0	763	P	0	672
gp120	V4	1	418	C	C	1	2903	C	0	1571
gp120	C4	1	419	R	R	0	2790	R	0	1458
gp120	C4	1	420	I	I	0	0	I	0	0
gp120	C4	1	421	K	K	0	2901	K	0	1552
gp120	C4	1	422	Q	Q	1	2903	Q	0	1574
gp120	C4	1	423	I	F	0	0	I	0	0
gp120	C4	1	424	I	I	0	0	I	0	0
gp120	C4	1	425	N	N	0	0	N	0	21
gp120	C4	1	426	M	M	0	85	M	0	0
gp120	C4	1	427	W	W	1	5809	W	0	3146
gp120	C4	1	428	Q	Q	0	2887	Q	0	1573
gp120	C4	1	429	K	E	1	2890	G	0	812
gp120	C4	1	430	V	V	0	0	V	0	0
gp120	C4	1	431	G	G	0	2282	G	0	1500
gp120	C4	1	432	K	K	0	2906	R	0	1482
gp120	C4	1	433	A	A	0	0	A	0	0
gp120	C4	1	434	M	M	0	0	M	0	0
gp120	C4	1	435	Y	Y	0	5808	Y	0	3148
gp120	C4	1	436	A	A	0	0	A	0	0
gp120	C4	1	437	P	P	0	0	P	0	0
gp120	C4	1	438	P	P	0	0	P	0	0
gp120	C4	1	439	I	I	0	0	I	0	0
gp120	C4	1	440	S	K	0	2326	E	0	606
gp120	C4	1	441	G	G	0	2816	G	0	1467
gp120	C4	1	442	Q	P	0	2374	N	0	113
gp120	C4	1	443	I	I	0	0	I	0	0
gp120	C4	1	444	R	K	0	1937	T	0	28
gp120	C4	1	445	C	C	0	2907	C	0	1573
gp120	C4	1	446	S	L	0	5067	E	0	624
gp120	C4	1	447	S	S	0	5648	S	0	3144
gp120	C4	1	448	N	N	0	93	N	0	36
gp120	C4	1	449	I	I	0	0	I	0	0
gp120	C4	1	450	T	T	0	0	T	0	0
gp120	C4	1	451	G	G	0	520	G	0	1475
gp120	C4	1	452	L	I	0	802	L	0	704
gp120	C4	1	453	L	L	0	420	L	0	402
gp120	C4	1	454	L	L	1	5420	L	0	1633
gp120	C4	1	455	T	T	0	38	T	0	41
gp120	C4	1	456	R	R	0	2799	R	0	139
gp120	C4	1	457	D	D	0	0	D	0	25
gp120	C4	1	458	G	G	0	222	R	0	1422
gp120	C4	1	459	G	G	0	124	-		0
gp120	V5	1	461	S	G	0	209	T	0	857
gp120	V5	1	462	N	N	0	219	D	0	498
gp120	V5	1	463	N	N	0	2	N	0	29
gp120	V5	1	464	E	T	0	565	K	0	427
gp120	V5	1	465	S	T	0	68	T	0	141
gp120	V5	1	466	E	E	0	2878	E	0	1508
gp120	V5	1	467	I	I	0	0	T	0	0
gp120	V5	1	468	F	F	0	2	F	0	0
gp120	V5	1	469	R	R	0	2829	R	0	1411
gp120	V5	1	470	P	P	0	0	P	0	0
gp120	C5	0	471	G	G	0	2629	G	0	1370
gp120	C5	0	472	G	G	0	2779	G	0	1554
gp120	C5	0	473	G	G	0	2852	G	0	1573
gp120	C5	0	474	D	D	0	3	D	0	0
gp120	C5	0	475	M	M	0	0	M	0	0
gp120	C5	0	476	R	R	0	728	R	0	734
gp120	C5	0	477	D	D	0	0	D	0	0
gp120	C5	0	478	N	N	0	1	N	0	1
gp120	C5	0	479	W	W	2	5807	W	3	3142
gp120	C5	0	480	R	R	0	2836	R	0	1522
gp120	C5	0	481	S	S	0	0	S	0	0
gp120	C5	0	482	E	E	0	2907	E	0	1574
gp120	C5	0	483	L	L	0	5640	L	0	2880
gp120	C5	0	484	Y	Y	1	5804	Y	0	3146
gp120	C5	0	485	K	K	0	2905	K	0	1571
gp120	C5	0	486	Y	Y	0	5814	Y	0	3146
gp120	C5	0	487	K	K	0	2907	K	0	1572
gp120	C5	0	488	V	V	0	2	V	0	0
gp120	C5	0	489	V	V	0	0	V	0	0
gp120	C5	0	490	K	K	0	2906	E	0	1549
gp120	C5	0	491	I	I	0	0	I	0	0
gp120	C5	0	492	E	E	0	2906	Q	0	1532
gp120	C5	0	493	P	P	0	0	P	0	6
gp120	C5	0	494	L	L	0	4979	L	1	2340
gp120	C5	0	495	G	G	0	2832	G	0	1526
gp120	C5	0	496	V	V	0	184	V	0	128
gp120	C5	0	497	A	A	0	0	A	0	0
gp120	C5	0	498	P	P	0	0	P	0	0
gp120	C5	0	499	T	T	0	0	T	0	0
gp120	C5	0	500	K	R	0	2288	K	0	1189
gp120	C5	0	501	A	A	0	0	A	0	42
gp120	C5	0	502	K	K	0	2459	K	0	1573
gp120	C5	0	503	R	R	0	2747	R	0	24
gp120	C5	0	504	R	R	0	2906	R	0	1528
gp120	C5	0	505	V	V	0	0	V	0	0
gp120	C5	0	506	V	V	0	0	V	0	0
gp120	C5	0	507	Q	Q	0	2905	E	0	1425
gp120	C5	0	508	R	R	0	2803	R	0	1474
gp120	C5	0	509	E	E	0	2874	E	0	1552
gp120	C5	0	510	K	K	0	2907	K	0	1573
gp120	C5	0	511	R	R	0	2885	R	0	1574
gp41	FP	0	512	A	A	0	111	A	0	0
gp41	FP	0	513	V	V	0	68	V	0	52
gp41	FP	0	514	G	G	0	63	G	0	1416
gp41	FP	0	515	I	L	0	540	I	0	84
gp41	FP	0	516	G	G	0	2906	G	0	1574
gp41	FP	0	517	A	A	0	0	A	0	0
gp41	FP	0	518	L	V	0	474	V	0	129
gp41	FP	0	519	F	F	0	0	F	0	0
gp41	FP	0	520	L	I	0	0	L	0	0
gp41	FP	0	521	G	G	0	22	G	0	43
gp41	FP	0	522	F	F	0	0	F	0	0
gp41	FP	0	523	L	L	0	3153	L	0	1578
gp41	FP	0	524	G	G	0	2985	G	0	1467
gp41	FP	0	525	A	A	0	0	A	0	0
gp41	FP	0	526	A	A	0	2	A	0	0
gp41	FP	0	527	G	G	0	2905	G	0	1574
gp41	FPPR	0	528	S	S	0	0	S	0	0
gp41	FPPR	0	529	T	T	0	0	T	0	0
gp41	FPPR	0	530	M	M	0	0	M	0	0
gp41	FPPR	0	531	G	G	0	0	G	0	0
gp41	FPPR	0	532	A	A	0	0	A	0	0
gp41	FPPR	0	533	A	A	0	1	A	0	0
gp41	FPPR	0	534	S	S	0	5548	S	0	3053
gp41	FPPR	0	535	M	V	0	203	I	0	52
gp41	FPPR	0	536	T	T	0	0	T	0	0
gp41	FPPR	0	537	L	L	0	22	L	0	0
gp41	FPPR	0	538	T	T	0	0	T	0	0
gp41	FPPR	0	539	V	V	0	0	V	0	20
gp41	FPPR	0	540	Q	Q	0	2904	Q	0	1550
gp41	HR1	0	541	A	A	0	0	A	0	0
gp41	HR1	0	542	R	R	0	2769	R	0	1485
gp41	HR1	0	543	Q	Q	0	1701	Q	0	1522
gp41	HR1	0	544	L	L	0	5287	L	0	1078
gp41	HR1	0	545	L	L	0	2426	L	0	1530
gp41	HR1	0	546	S	S	0	2	S	0	0
gp41	HR1	0	547	G	G	0	25	G	0	20
gp41	HR1	0	548	I	I	0	0	I	0	0
gp41	HR1	0	549	V	V	0	0	V	0	0
gp41	HR1	0	550	Q	Q	0	2907	Q	0	1573
gp41	HR1	0	551	Q	Q	0	2907	Q	0	1573
gp41	HR1	0	552	Q	Q	0	2907	Q	0	1573
gp41	HR1	0	553	N	S	0	0	S	0	0
gp41	HR1	0	554	N	N	0	0	N	0	0
gp41	HR1	0	555	L	L	0	1370	L	0	1529
gp41	HR1	0	556	L	L	0	0	L	0	0
gp41	HR1	0	557	R	R	0	1159	R	0	906
gp41	HR1	0	558	A	A	0	0	A	0	0
gp41	HR1	0	559	I	I	0	0	I	0	0
gp41	HR1	0	560	E	E	0	2851	E	0	1554
gp41	HR1	0	561	A	A	0	0	A	0	0
gp41	HR1	0	562	Q	Q	0	2907	Q	0	1573
gp41	HR1	0	563	Q	Q	0	2842	Q	0	1549
gp41	HR1	0	564	H	H	0	31	H	0	0
gp41	HR1	0	565	L	L	0	35	M	0	0
gp41	HR1	0	566	L	L	0	2870	L	0	1521
gp41	HR1	0	567	Q	Q	0	2907	Q	0	1573
gp41	HR1	0	568	L	L	0	0	L	0	0
gp41	HR1	0	569	T	T	0	2	T	0	0
gp41	HR1	0	570	V	V	0	0	V	0	0
gp41	HR1	0	571	W	W	0	5814	W	0	3148
gp41	HR1	0	572	G	G	0	0	G	0	20
gp41	HR1	0	573	I	I	0	0	I	0	0
gp41	HR1	0	574	K	K	0	2907	K	0	1574
gp41	HR1	0	575	Q	Q	0	2906	Q	0	1574
gp41	HR1	0	576	L	L	0	0	L	0	0
gp41	HR1	0	577	Q	Q	0	2855	Q	0	1531
gp41	HR1	0	578	A	A	0	0	A	0	0
gp41	HR1	0	579	R	R	0	2906	R	0	1534
gp41	HR1	0	580	I	V	0	0	V	0	0
gp41	DSL	0	581	L	L	0	58	L	0	243
gp41	DSL	0	582	A	A	0	0	A	0	0
gp41	DSL	0	583	V	V	0	67	L	0	22
gp41	DSL	0	584	E	E	0	2906	E	0	1574
gp41	DSL	0	585	R	R	0	2846	R	0	1556
gp41	DSL	0	586	Y	Y	0	5722	Y	0	3147
gp41	DSL	0	587	L	L	0	34	L	0	0
gp41	DSL	0	588	K	K	0	1910	K	0	1305
gp41	DSL	0	589	D	D	0	0	D	0	0
gp41	DSL	0	590	Q	Q	0	2882	Q	0	1574
gp41	DSL	0	591	Q	Q	1	2906	Q	0	1511
gp41	DSL	0	592	L	L	0	0	L	0	0
gp41	DSL	0	593	L	L	0	0	L	0	6
gp41	DSL	0	594	G	G	0	697	G	0	493
gp41	DSL	0	595	I	I	0	0	I	0	1
gp41	DSL	0	596	W	W	0	5812	W	1	3144
gp41	DSL	0	597	G	G	0	73	G	0	61
gp41	DSL	0	598	C	C	0	2908	C	0	1573
gp41	DSL	0	599	S	S	0	1	S	0	0
gp41	DSL	0	600	G	G	0	2857	G	0	1527
gp41	DSL	0	601	K	K	0	2905	K	0	1574
gp41	DSL	0	602	L	L	0	0	L	0	0
gp41	DSL	0	603	I	I	0	0	I	0	0
gp41	DSL	0	604	C	C	0	2907	C	0	1574
gp41	DSL	0	605	T	T	0	0	T	0	0
gp41	DSL	0	606	T	T	0	0	T	0	0
gp41	DSL	0	607	A	S	0	0	N	0	0
gp41	DSL	0	608	V	V	0	1	V	0	0
gp41	DSL	0	609	P	P	0	0	P	0	0
gp41	DSL	0	610	W	W	3	5807	W	1	3146
gp41	DSL	0	611	N	N	0	0	N	0	19
gp41	DSL	0	612	A	A	0	94	G	0	69
gp41	DSL	0	613	S	S	0	0	S	0	17
gp41	DSL	0	614	W	W	3	5808	W	1	3146
gp41	DSL	0	615	S	S	0	0	S	0	0
gp41	DSL	0	616	N	N	0	47	N	0	3
gp41	DSL	0	617	K	K	0	2854	R	0	1553
gp41	DSL	0	618	S	S	0	0	S	0	138
gp41	DSL	0	619	L	L	0	731	Q	0	1488
gp41	DSL	0	620	E	D	0	607	E	0	649
gp41	DSL	0	621	Q	K	0	1760	E	0	870
gp41	DSL	0	622	I	I	0	0	I	0	0
gp41	DSL	0	623	W	W	1	5806	W	1	3146
gp41	DSL	0	624	N	N	0	499	G	0	454
gp41	DSL	0	625	H	N	0	80	N	0	69
gp41	DSL	0	626	T	M	0	29	M	0	0
gp41	DSL	0	627	T	T	0	0	T	0	0
gp41	HR2	0	628	W	W	4	5800	W	0	3148
gp41	HR2	0	629	M	M	0	0	M	0	0
gp41	HR2	0	630	E	E	0	2843	Q	0	1545
gp41	HR2	0	631	W	W	1	5810	W	1	3144
gp41	HR2	0	632	D	E	0	2161	D	0	285
gp41	HR2	0	633	R	K	0	2691	R	0	1552
gp41	HR2	0	634	E	E	0	2907	E	0	1574
gp41	HR2	0	635	I	I	0	0	I	0	0
gp41	HR2	0	636	N	D	0	63	N	0	22
gp41	HR2	0	637	N	N	0	0	N	0	0
gp41	HR2	0	638	Y	Y	0	5700	Y	0	3059
gp41	HR2	0	639	T	T	0	0	T	0	200
gp41	HR2	0	640	S	G	0	414	N	0	161
gp41	HR2	0	641	L	L	0	2976	T	0	67
gp41	HR2	0	642	I	I	0	0	I	0	0
gp41	HR2	0	643	H	Y	0	5810	Y	0	3094
gp41	HR2	0	644	S	S	0	166	R	0	612
gp41	HR2	0	645	L	L	0	5578	L	0	1720
gp41	HR2	0	646	I	I	0	0	L	0	0
gp41	HR2	0	647	E	E	0	2818	E	0	1551
gp41	HR2	0	648	E	E	0	2208	D	0	741
gp41	HR2	0	649	S	S	0	2707	S	0	1761
gp41	HR2	0	650	Q	Q	0	2871	Q	0	1507
gp41	HR2	0	651	N	N	0	338	N	0	20
gp41	HR2	0	652	Q	Q	0	2905	Q	0	1551
gp41	HR2	0	653	Q	Q	0	2905	Q	0	1574
gp41	HR2	0	654	E	E	0	2748	E	0	1527
gp41	HR2	0	655	K	K	0	2786	Q	0	1392
gp41	HR2	0	656	N	N	0	1	N	0	0
gp41	HR2	0	657	E	E	0	2905	E	0	1568
gp41	HR2	0	658	Q	Q	0	2562	K	0	1556
gp41	HR2	0	659	E	E	0	2555	D	0	188
gp41	HR2	0	660	L	L	0	5546	L	0	2911
gp41	HR2	0	661	L	L	0	3643	L	0	1998
gp41	HR2	0	662	E	E	0	2407	A	0	163
gp41	HR2	0	663	L	L	0	3754	L	0	1577
gp41	MPER	0	664	D	D	0	0	D	0	19
gp41	MPER	0	665	K	K	0	2782	S	0	324
gp41	MPER	0	666	W	W	0	5814	W	2	3144
gp41	MPER	0	667	A	A	0	140	N	0	934
gp41	MPER	0	668	S	S	0	0	S	0	0
gp41	MPER	0	669	L	L	0	2877	L	0	357
gp41	MPER	0	670	W	W	4	5804	W	2	3144
gp41	MPER	0	671	N	N	0	0	S	0	22
gp41	MPER	0	672	W	W	1	5810	W	1	3146
gp41	MPER	0	673	F	F	0	1	F	0	0
gp41	MPER	0	674	N	N	0	93	N	0	9
gp41	MPER	0	675	I	I	0	42	I	0	48
gp41	MPER	0	676	T	T	0	1622	T	0	944
gp41	MPER	0	677	N	H	0	1082	N	0	580
gp41	MPER	0	678	W	W	2	5810	W	0	3148
gp41	MPER	0	679	L	L	0	37	L	0	344
gp41	MPER	0	680	W	W	1	5758	W	1	3146
gp41	MPER	0	681	Y	Y	0	5810	Y	0	3146
gp41	MPER	0	682	I	I	0	0	I	0	0
gp41	MPER	0	683	K	K	0	2870	K	0	1564
gp41	TM	0	684	L	I	0	102	I	0	92
gp41	TM	0	685	F	F	0	0	F	0	0
gp41	TM	0	686	I	I	0	0	I	0	0
gp41	TM	0	687	M	I	0	0	M	0	0
gp41	TM	0	688	I	I	0	0	I	0	0
gp41	TM	0	689	V	V	0	0	V	0	0
gp41	TM	0	690	G	G	0	2401	G	0	1457
gp41	TM	0	691	G	G	0	21	G	0	45
gp41	TM	0	692	L	L	0	3136	L	0	1909
gp41	TM	0	693	V	V	0	1	I	0	0
gp41	TM	0	694	G	G	0	104	G	0	37
gp41	TM	0	695	L	L	0	5490	L	0	2667
gp41	TM	0	696	R	R	0	2834	R	0	1533
gp41	TM	0	697	I	I	0	0	I	0	0
gp41	TM	0	698	V	V	0	0	I	0	0
gp41	TM	0	699	F	F	0	52	F	0	187
gp41	TM	0	700	A	A	0	0	A	0	0
gp41	TM	0	701	V	V	0	0	V	0	21
gp41	TM	0	702	L	L	0	0	L	0	44
gp41	TM	0	703	S	S	0	0	S	0	1
gp41	TM	0	704	I	I	0	209	I	0	2
gp41	TM	0	705	V	V	0	0	V	0	0
gp41	TM	0	706	N	N	0	83	N	0	241
gp41	TM	0	707	R	R	0	2795	R	0	1549
gp41	TM	0	708	V	V	0	0	V	0	0
gp41	TM	0	709	R	R	0	0	R	0	2
gp41	TM	0	710	Q	Q	0	2906	K	0	1574
gp41	CT	0	711	G	G	0	2784	G	0	1505
gp41	CT	0	712	Y	Y	0	5812	Y	0	3148
gp41	CT	0	713	S	S	0	5814	S	0	3146
gp41	CT	0	714	P	P	0	2	P	0	0
gp41	CT	0	715	L	L	0	4529	L	0	1648
gp41	CT	0	716	S	S	0	3759	S	0	2010
gp41	CT	0	717	F	F	0	444	F	0	226
gp41	CT	0	718	Q	Q	0	2907	Q	0	1574
gp41	CT	0	719	T	T	0	0	T	0	0
gp41	CT	0	720	H	R	0	3	L	0	0
gp41	CT	0	721	L	L	0	0	I	0	0
gp41	CT	0	722	P	P	0	0	P	0	0
gp41	CT	0	723	T	T	0	0	S	0	43
gp41	CT	0	724	P	P	0	527	P	0	185
gp41	CT	0	725	R	R	0	30	R	0	2
gp41	CT	0	726	G	G	0	2907	E	0	1574
gp41	CT	0	727	P	P	0	0	P	0	0
gp41	CT	0	728	D	D	0	0	D	0	0
gp41	CT	0	729	R	R	0	20	R	0	5
gp41	CT	0	730	P	P	0	0	P	0	0
gp41	CT	0	731	E	E	0	2887	G	0	1574
gp41	CT	0	732	G	G	0	2907	G	0	1574
gp41	CT	0	733	I	I	0	0	I	0	0
gp41	CT	0	734	E	E	0	2816	E	0	1554
gp41	CT	0	735	E	E	0	2895	E	0	1574
gp41	CT	0	736	E	E	0	2845	G	0	1555
gp41	CT	0	737	G	G	0	0	G	0	1
gp41	CT	0	738	G	G	0	2842	G	0	1574
gp41	CT	0	739	E	E	0	2536	E	0	1574
gp41	CT	0	740	R	R	0	2799	Q	0	1574
gp41	CT	0	741	D	D	0	0	D	0	1
gp41	CT	0	742	R	K	0	2639	R	0	1526
gp41	CT	0	743	D	D	0	70	D	0	1
gp41	CT	0	744	R	R	0	2589	R	0	1498
gp41	CT	0	745	S	S	0	1143	S	0	249
gp41	CT	0	746	I	V	0	852	V	0	23
gp41	CT	0	747	R	R	0	1719	R	0	1504
gp41	CT	0	748	L	L	0	5563	L	0	3071
gp41	CT	0	749	V	V	0	0	V	0	0
gp41	CT	0	750	N	D	0	37	S	0	25
gp41	CT	0	751	G	G	0	2618	G	0	1551
gp41	CT	0	752	S	F	0	578	F	0	100
gp41	CT	0	753	L	L	0	5311	L	0	2878
gp41	CT	0	754	A	A	0	162	S	0	341
gp41	CT	0	755	L	L	0	0	L	0	0
gp41	CT	0	756	I	I	0	0	A	0	0
gp41	CT	0	757	W	W	0	5814	W	0	3146
gp41	CT	0	758	D	D	0	36	D	0	133
gp41	CT	0	759	D	D	0	0	D	0	0
gp41	CT	0	760	L	L	0	63	L	0	101
gp41	CT	0	761	R	R	0	46	R	0	27
gp41	CT	0	762	S	S	0	0	S	0	3
gp41	CT	0	763	L	L	0	1	L	0	2
gp41	CT	0	764	C	C	0	2323	C	0	1573
gp41	CT	0	765	L	L	0	0	L	0	0
gp41	CT	0	766	F	F	0	0	F	0	1
gp41	CT	0	767	S	S	0	27	S	0	213
gp41	CT	0	768	Y	Y	0	5814	Y	0	3147
gp41	CT	0	769	H	H	0	97	H	0	1
gp41	CT	0	770	R	H	0	186	Q	0	1357
gp41	CT	0	771	L	L	0	2909	L	0	1574
gp41	CT	0	772	R	R	0	2792	R	0	1537
gp41	CT	0	773	D	D	0	0	D	0	0
gp41	CT	0	774	L	L	0	5684	F	0	303
gp41	CT	0	775	L	L	0	0	I	0	0
gp41	CT	0	776	L	L	0	2976	L	0	1644
gp41	CT	0	777	I	T	0	0	I	0	22
gp41	CT	0	778	V	V	0	2	V	0	0
gp41	CT	0	779	T	T	0	44	A	0	0
gp41	CT	0	780	R	R	0	88	R	0	1436
gp41	CT	0	781	I	I	0	0	A	0	20
gp41	CT	0	782	V	V	0	29	V	0	0
gp41	CT	0	783	E	E	0	2907	E	0	1555
gp41	CT	0	784	L	L	0	0	L	0	0
gp41	CT	0	785	L	L	0	2	L	0	23
gp41	CT	0	786	G	G	0	2773	G	0	1543
gp41	CT	0	787	R	-		0	R	0	22
gp41	CT	0			-		0	S	0	0
gp41	CT	0			-		0	S	0	0
gp41	CT	0			-		0	L	0	50
gp41	CT	0			-		0	R	0	266
gp41	CT	0			-		0	G	0	1287
gp41	CT	0			-		0	L	0	0
gp41	CT	0			R	0	90	Q	0	1372
gp41	CT	0	788	R	R	0	51	R	0	279
gp41	CT	0	789	G	G	0	1	G	0	104
gp41	CT	0	790	W	W	1	5709	W	1	3142
gp41	CT	0	791	E	E	0	2874	E	0	1545
gp41	CT	0	792	A	A	0	0	A	0	0
gp41	CT	0	793	L	L	0	0	L	0	0
gp41	CT	0	794	K	K	0	2907	K	0	1530
gp41	CT	0	795	Y	Y	0	5793	Y	0	3145
gp41	CT	0	796	W	W	0	5284	L	0	55
gp41	CT	0	797	W	W	2	5552	G	0	1494
gp41	CT	0	798	N	N	0	0	S	0	0
gp41	CT	0	799	L	L	0	0	L	0	0
gp41	CT	0	800	L	L	0	0	V	0	37
gp41	CT	0	801	Q	Q	0	2681	Q	0	1435
gp41	CT	0	802	Y	Y	0	5813	S	0	3077
gp41	CT	0	803	W	W	4	5806	W	0	2941
gp41	CT	0	804	S	S	0	11	G	0	67
gp41	CT	0	805	Q	Q	0	2881	L	0	318
gp41	CT	0	806	E	E	0	2907	E	0	1570
gp41	CT	0	807	L	L	0	2	L	0	177
gp41	CT	0	808	K	K	0	2804	K	0	1528
gp41	CT	0	809	N	S	0	104	R	0	1331
gp41	CT	0	810	S	S	0	27	S	0	24
gp41	CT	0	811	A	A	0	0	A	0	0
gp41	CT	0	812	V	I	0	0	I	0	0
gp41	CT	0	813	S	S	0	27	N	0	79
gp41	CT	0	814	L	L	0	2958	L	0	145
gp41	CT	0	815	L	L	0	108	L	0	73
gp41	CT	0	816	N	N	0	0	D	0	2
gp41	CT	0	817	A	A	0	0	T	0	0
gp41	CT	0	818	T	T	0	0	I	0	94
gp41	CT	0	819	A	A	0	0	A	0	0
gp41	CT	0	820	I	I	0	0	I	0	0
gp41	CT	0	821	A	A	0	0	A	0	46
gp41	CT	0	822	V	V	0	0	V	0	0
gp41	CT	0	823	A	A	0	0	A	0	0
gp41	CT	0	824	E	E	0	2905	E	0	1573
gp41	CT	0	825	G	G	0	761	G	0	1475
gp41	CT	0	826	T	T	0	1	T	0	0
gp41	CT	0	827	D	D	0	0	D	0	0
gp41	CT	0	828	R	R	0	144	R	0	588
gp41	CT	0	829	V	V	0	0	I	0	0
gp41	CT	0	830	I	I	0	42	I	0	86
gp41	CT	0	831	E	E	0	2786	E	0	1449
gp41	CT	0	832	V	I	0	221	V	0	981
gp41	CT	0	833	V	V	0	1977	I	0	251
gp41	CT	0	834	Q	Q	0	2736	Q	0	1456
gp41	CT	0	835	G	R	0	2575	R	0	1383
gp41	CT	0	836	A	A	0	0	G	0	0
gp41	CT	0	837	C	C	0	981	C	0	1627
gp41	CT	0	838	R	R	0	2632	R	0	1456
gp41	CT	0	839	A	A	0	0	A	0	0
gp41	CT	0	840	I	I	0	0	I	0	0
gp41	CT	0	841	R	L	0	17	L	0	689
gp41	CT	0	842	H	H	0	25	N	0	2
gp41	CT	0	843	I	I	0	25	I	0	2
gp41	CT	0	844	P	P	0	0	P	0	0
gp41	CT	0	845	R	R	0	1298	R	0	1080
gp41	CT	0	846	R	R	0	2738	R	0	1503
gp41	CT	0	847	I	I	0	0	I	0	161
gp41	CT	0	848	R	R	1	2858	R	0	1574
gp41	CT	0	849	Q	Q	0	2882	Q	1	1555
gp41	CT	0	850	G	G	0	30	G	0	22
gp41	CT	0	851	L	L	0	2986	F	0	169
gp41	CT	0	852	E	E	0	2882	E	0	1573
gp41	CT	0	853	R	R	0	374	A	0	48
gp41	CT	0	854	I	L	0	0	A	0	0
gp41	CT	0	855	L	L	0	3095	L	0	1787
gp41	CT	0	856	L	L	0	719	Q	0	729
