# Supplementary material for: The external domains of the HIV-1 envelope are a mutational cold spot
Source: Nat Commun. 2015 Oct 9;6:8571. doi: 10.1038/ncomms9571 (PMC4687473; doi:10.1038/ncomms9571)
Supplement: Supplementary Data 8 — Number of stop codons and their location in sequences from viral DNA isolated from 10 patients. [file ncomms9571-s9.xlsx]

## Sheet: Stops_proviral_Illumina
Patient_P6				Patient_RIS11				Patient_RIS14				Patient_RIS15				Patient_RIS3				Patient_RIS4				Patient_RIS5				Patient_RIS6				Patient_RIS7				Patient_RIS9
codon	TAA	TAG	TGA	codon	TAA	TAG	TGA	codon	TAA	TAG	TGA	codon	TAA	TAG	TGA	codon	TAA	TAG	TGA	codon	TAA	TAG	TGA	codon	TAA	TAG	TGA	codon	TAA	TAG	TGA	codon	TAA	TAG	TGA	codon	TAA	TAG	TGA
ATG	0	0	0	ATG	0	0	0	ATG	0	0	0	ATG	0	0	0	ATG	0	0	0	ATG	0	0	0	ATG	0	0	0	ATG	0	0	0	ATG	0	0	0	ATG	0	0	0
AGA	0	0	0	AGA	0	0	0	AGA	0	0	0	ACA	0	0	0	AAA	0	0	0	AGA	0	0	0	AAA	0	0	0	AGA	0	0	0	AAA	0	0	0	ACA	0	0	0
GTG	0	0	0	GTG	0	0	0	GTG	0	0	0	GTG	0	0	0	GTG	0	0	0	GTG	0	0	0	GTG	0	0	0	GTG	0	0	0	GTG	0	0	0	GTG	0	0	0
AAG	0	0	0	AAG	0	0	0	ACG	0	0	0	ATG	0	0	0	ATG	0	0	0	AAG	0	0	0	AAG	0	0	0	ATG	0	0	0	AAG	0	0	0	AAG	0	0	0
GAG	0	0	0	GGG	0	0	0	GGG	0	0	0	GGG	0	0	0	GGG	0	0	0	GAG	0	0	0	GGG	0	0	0	GAG	0	0	0	GGG	0	0	0	GGG	0	0	0
ATC	0	0	0	ATC	0	0	0	ATC	0	0	0	ATC	0	0	0	ACC	0	0	0	ACC	0	0	0	ATC	0	0	0	ATC	0	0	0	ATC	0	0	0	ATC	0	0	0
AGG	0	0	0	AGG	0	0	0	AAG	0	0	0	AGG	0	0	0	AGG	0	0	0	AAG	0	0	0	AGG	0	0	0	AGG	0	0	0	AAG	0	0	0	AAG	0	0	0
AAG	0	0	0	AAG	0	0	0	AAG	0	0	0	AAG	0	0	0	AGG	0	0	0	AAG	0	0	0	AAG	0	0	0	AGG	0	0	0	AAG	0	0	0	AAG	0	0	0
AAT	0	0	0	AAT	0	0	0	AAT	0	0	0	AAT	0	0	0	AAT	0	0	0	AAC	0	0	0	AAT	0	0	0	AAT	0	0	0	AAT	0	0	0	AGT	0	0	0
TAT	0	0	0	TAT	0	0	0	TGT	0	0	0	TAT	0	0	0	TAT	0	0	0	TAT	0	0	0	TAT	0	0	0	TGG	0	0	0	TAT	0	0	0	TAT	0	0	0
CAG	0	0	0	CAG	0	0	0	CAG	0	0	0	CAA	0	0	0	CAC	0	0	0	CAG	0	0	0	CAG	0	0	0	CAG	0	0	0	CGG	0	0	0	CAA	0	0	0
CAT	0	0	0	TGC	0	0	0	CAC	0	0	0	CAC	0	0	0	AAC	0	0	0	CCC	0	0	0	CAC	0	0	0	CAC	0	0	0	CAC	0	0	0	AAC	0	0	0
TTT	0	0	0	TTG	0	0	0	TTG	0	0	0	TTG	0	0	0	TTG	0	0	0	TTA	0	0	0	TTG	0	0	0	TTG	0	0	0	TTG	0	0	0	TTA	0	0	0
TGG	0	0	0	TGG	1	1	0	TGG	0	3	1	TGG	2	2	2	TGG	0	1	0	TGG	0	1	0	TGG	0	0	0	TGG	0	0	0	TGG	1	1	1	TGG	2	4	0
AAG	0	0	0	AAA	0	0	0	AAA	0	0	0	AGA	0	0	0	AGA	0	0	0	ACA	0	0	0	AGG	0	0	0	AAA	0	0	0	GGA	0	0	0	AGA	0	0	0
GGG	0	0	0	GGG	0	0	0	TGG	0	0	1	TGG	6	4	0	GAG	0	0	0	GGG	0	0	0	TGG	1	0	0	TGG	0	2	0	TGG	1	2	0	TGG	6	0	0
GGC	0	0	0	GGC	0	0	0	GGA	0	0	0	GGC	0	0	0	GGC	0	0	0	GGC	0	0	0	GGC	0	0	0	GGC	0	0	0	GGC	0	0	0	GGC	0	0	0
ATC	0	0	0	ATC	0	0	0	ATC	0	0	0	ATC	0	0	0	ACC	0	0	0	ATC	0	0	0	AAC	0	0	0	ACC	0	0	0	ATC	0	0	0	ACC	0	0	0
ATG	0	0	0	ATG	0	0	0	CTG	0	0	0	ATG	0	0	0	TTG	0	0	0	TTG	0	0	0	ATG	0	0	0	ATG	0	0	0	ATG	0	0	0	ATG	0	0	0
CTC	0	0	0	CTC	0	0	0	TGG	0	1	1	CTC	0	0	0	TTC	0	0	0	CTC	0	0	0	TGG	0	1	0	CTC	0	0	0	CTC	0	0	0	CTC	0	0	0
CTT	0	0	0	CTT	0	0	0	AAA	0	0	0	CTT	0	0	0	CTT	0	0	0	CTT	0	0	0	AGA	0	0	0	CTT	0	0	0	CTT	0	0	0	CTT	0	0	0
GGG	0	0	0	GGG	0	0	0	TGG	0	1	1	GGG	0	0	0	GGG	0	0	0	GGA	0	0	0	GGG	0	0	0	GGG	0	0	0	GGA	0	0	0	GGA	0	0	0
ATG	0	0	0	ATG	0	0	0	AGC	0	0	0	ATG	0	0	0	ATG	0	0	0	ATG	0	0	0	GGC	0	0	0	ATA	0	0	0	ATA	0	0	0	ATG	0	0	0
TTA	0	0	0	TTG	0	0	0	ATC	0	0	0	TTG	0	0	0	TTG	0	0	0	TTG	0	0	0	ATA	0	0	0	TTG	0	0	0	TTG	0	0	0	TTG	0	0	0
ATG	0	0	0	ATG	0	0	0	ATG	0	0	0	ATG	0	0	0	ATG	0	0	0	ATG	0	0	0	ATG	0	0	0	ATG	0	0	0	ATG	0	0	0	ATG	0	0	0
ATC	0	0	0	ATC	0	0	0	CTC	0	0	0	ATC	0	0	0	ATC	0	0	0	ATC	0	0	0	CTC	0	0	0	ATT	0	0	0	ATC	0	0	0	ATC	0	0	0
TGT	0	0	0	TGT	0	0	0	CTT	0	0	0	AGT	0	0	0	TGT	0	0	0	TGT	0	0	0	CTT	0	0	0	TGT	0	0	0	TGT	0	0	0	TGT	0	0	0
AGT	0	0	0	AGT	0	0	0	GGG	0	0	0	AGT	0	0	0	AGC	0	0	0	AGT	0	0	0	GGG	0	0	0	AGT	0	0	0	AGT	0	0	0	AGT	0	0	0
GTT	0	0	0	GCT	0	0	0	ATG	0	0	0	GCT	0	0	0	ATT	0	0	0	GCT	0	0	0	ATG	0	0	0	GCT	0	0	0	GCA	0	0	0	GCT	0	0	0
GCT	0	0	0	GCA	0	0	0	TTA	0	0	0	GAA	0	0	0	GTG	0	0	0	ACA	0	0	0	TTA	0	0	0	GCA	0	0	0	GAA	0	0	0	AAA	0	0	0
GAA	0	0	0	GAA	0	0	0	ATG	0	0	0	GAC	0	0	0	GGA	0	0	0	GAA	0	0	0	ATG	0	0	0	GAA	0	0	0	CAA	0	0	0	GAA	0	0	0
AAA	0	0	0	AAC	0	0	0	ATC	0	0	0	AAA	0	0	0	GAA	0	0	0	AAG	0	0	0	ATC	0	0	0	CAA	0	0	0	TGG	0	1	0	AAA	0	0	0
TTG	0	0	0	TTG	0	0	0	TGT	0	0	0	TTG	0	0	0	CAA	0	0	0	TTA	0	0	0	TGT	0	0	0	TTG	0	0	0	TGG	1	3	0	TTG	0	0	0
TGG	0	7	0	TGG	1	2	0	AAA	0	0	0	TGG	6	11	0	TTA	0	0	0	TGG	2	2	0	AAG	0	0	0	TGG	0	4	0	GTC	0	0	0	TGG	5	4	0
GTC	0	0	0	GTC	0	0	0	GCT	0	0	0	GTC	0	0	0	TGG	0	2	0	GTC	0	0	0	GCT	0	0	0	GTC	0	0	0	ACA	0	0	0	GTC	0	0	0
ACA	0	0	0	ACA	0	0	0	GAA	0	0	0	ACA	0	0	0	GTC	0	0	0	ACA	0	0	0	GCA	0	0	0	ACA	0	0	0	ATC	0	0	0	ACA	0	0	0
GTC	0	0	0	GTC	0	0	0	GAC	0	0	0	GTC	0	0	0	ACA	0	0	0	GTC	0	0	0	GAA	0	0	0	GTC	0	0	0	TAT	0	0	0	GTG	0	0	0
TAT	0	0	0	TAT	0	0	0	AAT	0	0	0	TAT	0	0	0	GTC	0	0	0	TAT	0	0	0	CAA	0	0	0	CAT	0	0	0	TAT	0	0	0	TAT	0	0	0
TAT	0	0	0	TAT	0	0	0	TTG	0	0	0	TAT	0	0	0	TAT	0	0	0	TAT	0	0	0	TTG	0	0	0	TAT	0	0	0	GGG	0	0	0	TAT	0	0	0
GGG	0	0	0	GGG	0	0	0	TGG	1	0	0	GGA	0	0	0	TAT	0	0	0	GGG	0	0	0	TGG	0	1	0	GGG	0	0	0	GTA	0	0	0	GGG	0	0	0
GTA	0	0	0	GTA	0	0	0	GTC	0	0	0	GTA	0	0	0	GGG	0	0	0	GTA	0	0	0	GTC	0	0	0	GTA	0	0	0	CCT	0	0	0	GTA	0	0	0
CCT	0	0	0	CCT	0	0	0	ACA	0	0	0	CCT	0	0	0	GTA	0	0	0	CCT	0	0	0	ACA	0	0	0	CCT	0	0	0	GTG	0	0	0	CCT	0	0	0
GTG	0	0	0	GTG	0	0	0	GTC	0	0	0	GTG	0	0	0	CCA	0	0	0	GTG	0	0	0	ATA	0	0	0	GTG	0	0	0	TGG	0	1	1	GTG	0	0	0
TGG	0	2	1	TGG	0	2	1	TAT	0	0	0	TGG	3	4	2	GTG	0	0	0	TGG	1	3	1	TAT	0	0	0	TGG	0	4	0	AAA	0	0	0	TGG	0	4	0
AAA	0	0	0	AAA	0	0	0	TAT	0	0	0	AGA	0	0	0	TGG	1	1	0	AAA	0	0	0	TAT	0	0	0	AAA	0	0	0	GAA	0	0	0	AAA	0	0	0
GAA	0	0	0	GAG	0	0	0	GGG	0	0	0	GAA	0	0	0	AAA	0	0	0	GAA	0	0	0	GGG	0	0	0	GAA	0	0	0	GCA	0	0	0	GAT	0	0	0
GCA	0	0	0	GCA	0	0	0	GTA	0	0	0	GCA	0	0	0	GAA	0	0	0	GCA	0	0	0	GTA	0	0	0	GCA	0	0	0	ACC	0	0	0	GCA	0	0	0
AGC	0	0	0	ACT	0	0	0	CCT	0	0	0	AAC	0	0	0	GCA	0	0	0	AAT	0	0	0	CCT	0	0	0	ACC	0	0	0	ACC	0	0	0	ACC	0	0	0
ACC	0	0	0	ACC	0	0	0	GTG	0	0	0	ACC	0	0	0	ACC	0	0	0	GCC	0	0	0	GTG	0	0	0	ACT	0	0	0	ACT	0	0	0	ACC	0	0	0
ACT	0	0	0	ACT	0	0	0	TGG	0	1	0	ACT	0	0	0	ACC	0	0	0	ACT	0	0	0	TGG	0	2	0	ACT	0	0	0	CTA	0	0	0	ACT	0	0	0
CTA	0	0	0	CTA	0	0	0	AGA	0	0	0	CTA	0	0	0	ACT	0	0	0	TTA	0	0	0	AAA	0	0	0	CTA	0	0	0	TTT	0	0	0	CTA	0	0	0
TTT	0	0	0	TTT	0	0	0	GAA	0	0	0	TTT	0	0	0	TTA	0	0	0	TTT	0	0	0	GAA	0	0	0	TTT	0	0	0	TGT	0	0	0	TTT	0	0	0
TGT	0	0	0	TGT	0	0	0	GCA	0	0	0	TGT	0	0	0	TTT	0	0	0	TGT	0	0	0	GCA	0	0	0	TGT	0	0	0	GCA	0	0	0	TGT	0	0	0
GCA	0	0	0	GCA	0	0	0	AAT	0	0	0	GCA	0	0	0	TGT	0	0	0	GCA	0	0	0	ACC	0	0	0	GCA	0	0	0	TCA	0	0	0	GCA	0	0	0
TCA	0	0	0	TCA	0	0	0	ACC	0	0	0	TCA	0	0	0	GCA	0	0	0	TCA	0	0	0	ACT	0	0	0	TCA	0	0	0	GAT	0	0	0	TCA	0	0	0
GAT	0	0	0	GAT	0	0	0	ACT	0	0	0	GAT	0	0	0	TCA	0	0	0	GAT	0	0	0	ACT	0	0	0	GAT	0	0	0	GCT	0	0	0	GAT	0	0	0
GCT	0	0	0	GCT	0	0	0	CTA	0	0	0	GCT	0	0	0	GAT	0	0	0	GCT	0	0	0	CTA	0	0	0	GCT	0	0	0	AAA	0	0	0	GCT	0	0	0
AAA	0	0	0	AAA	0	0	0	TTT	0	0	0	AAA	0	0	0	GCT	0	0	0	AAA	0	0	0	TTT	0	0	0	AAA	0	0	0	GCA	0	0	0	AAA	0	0	0
GCA	0	0	0	GCA	0	0	0	TGT	0	0	0	GCT	0	0	0	AAA	0	0	0	GCA	0	0	0	TGT	0	0	0	GCA	0	0	0	TAC	0	0	0	GCA	0	0	0
TAT	0	0	0	CAT	0	0	0	GCA	0	0	0	TAT	0	0	0	GCA	0	0	0	TAT	0	0	0	GCA	0	0	0	TAT	0	0	0	AAG	0	0	0	TAT	0	0	0
GAT	0	0	0	AAT	0	0	0	TCA	0	0	0	GAT	0	0	0	TAT	0	0	0	GAT	0	0	0	TCA	0	0	0	GAT	0	0	0	AAA	0	0	0	GAT	0	0	0
ACA	0	0	0	CCT	0	0	0	GAT	0	0	0	ACA	0	0	0	GAT	0	0	0	ACA	0	0	0	GAT	0	0	0	ACA	0	0	0	GAG	0	0	0	ACA	0	0	0
GAG	0	0	0	GAA	0	0	0	GCT	0	0	0	GAG	0	0	0	ACA	0	0	0	GAG	0	0	0	GCT	0	0	0	GAA	0	0	0	GTA	0	0	0	GAG	0	0	0
GTA	0	0	0	GTA	0	0	0	AAA	0	0	0	GTA	0	0	0	GAG	0	0	0	GCT	0	0	0	AAA	0	0	0	GTA	0	0	0	CAT	0	0	0	GCA	0	0	0
CAT	0	0	0	CAT	0	0	0	GCA	0	0	0	CAT	0	0	0	GCA	0	0	0	CAT	0	0	0	GCA	0	0	0	CAC	0	0	0	AAT	0	0	0	CAT	0	0	0
AAT	0	0	0	AAT	0	0	0	TAT	0	0	0	AAT	0	0	0	CAT	0	0	0	AAT	0	0	0	TAT	0	0	0	AAT	0	0	0	GTT	0	0	0	AAT	0	0	0
GTT	0	0	0	GTC	0	0	0	GAT	0	0	0	GTT	0	0	0	AAT	0	0	0	GTT	0	0	0	GAT	0	0	0	GTT	0	0	0	TGG	0	3	0	GTT	0	0	0
TGG	0	7	0	TGG	0	3	0	GCA	0	0	0	TGG	1	15	1	GTT	0	0	0	TGG	0	3	0	ACA	0	0	0	TGG	0	5	0	GCC	0	0	0	TGG	0	9	0
GCC	0	0	0	GCC	0	0	0	GAA	0	0	0	GCC	0	0	0	TGG	0	2	0	GCC	0	0	0	GAG	0	0	0	GCT	0	0	0	ACA	0	0	0	GCC	0	0	0
ACA	0	0	0	ACA	0	0	0	GTA	0	0	0	ACA	0	0	0	GCC	0	0	0	ACA	0	0	0	GTA	0	0	0	ACG	0	0	0	CAT	0	0	0	ACA	0	0	0
CAT	0	0	0	CAT	0	0	0	CAT	0	0	0	CAT	0	0	0	ACA	0	0	0	CAT	0	0	0	CAT	0	0	0	CAT	0	0	0	GCC	0	0	0	CAT	0	0	0
GCC	0	0	0	GCC	0	0	0	AAT	0	0	0	GCC	0	0	0	CAT	0	0	0	GCC	0	0	0	AAT	0	0	0	GCC	0	0	0	TGT	0	0	0	GCC	0	0	0
TGT	0	0	0	TGT	0	0	0	GTT	0	0	0	TGT	0	0	0	GCC	0	0	0	TGT	0	0	0	GTT	0	0	0	TGT	0	0	0	GTA	0	0	0	TGT	0	0	0
GTA	0	0	0	GTA	0	0	0	TGG	0	1	0	GTA	0	0	0	TGT	0	0	0	GTA	0	0	0	TGG	0	1	0	GTA	0	0	0	CCC	0	0	0	GTA	0	0	0
CCC	0	0	0	CCC	0	0	0	GCC	0	0	0	CCC	0	0	0	GTA	0	0	0	CCC	0	0	0	GCC	0	0	0	CCC	0	0	0	ACA	0	0	0	CCC	0	0	0
ACA	0	0	0	ACA	0	0	0	ACA	0	0	0	ACA	0	0	0	CCC	0	0	0	ACA	0	0	0	ACA	0	0	0	ACA	0	0	0	GAC	0	0	0	ACA	0	0	0
GAC	0	0	0	GAC	0	0	0	CAT	0	0	0	GAT	0	0	0	ACA	0	0	0	GAC	0	0	0	CAT	0	0	0	GAC	0	0	0	CCC	0	0	0	GAC	0	0	0
CCC	0	0	0	CCC	0	0	0	GCC	0	0	0	CCC	0	0	0	GAC	0	0	0	CCC	0	0	0	GCT	0	0	0	CCC	0	0	0	AAT	0	0	0	CCC	0	0	0
AAC	0	0	0	AAC	0	0	0	TGT	0	0	0	AAC	0	0	0	CCC	0	0	0	GAC	0	0	0	TGT	0	0	0	AAC	0	0	0	CCA	0	0	0	AAC	0	0	0
CCA	0	0	0	CCA	0	0	0	GTA	0	0	0	CCA	0	0	0	AAC	0	0	0	CCA	0	0	0	GTC	0	0	0	CCA	0	0	0	CAA	0	0	0	CCA	0	0	0
CAC	0	0	0	CAA	0	0	0	CCC	0	0	0	CAA	0	0	0	CCA	0	0	0	CAA	0	0	0	CCC	0	0	0	CAA	0	0	0	GAA	0	0	0	CAA	0	0	0
GAA	0	0	0	GAA	0	0	0	ACA	0	0	0	GAA	0	0	0	CAA	0	0	0	GAA	0	0	0	ACA	0	0	0	GAA	0	0	0	ATA	0	0	0	GAA	0	0	0
ATA	0	0	0	GTA	0	0	0	GAC	0	0	0	GTA	0	0	0	GAA	0	0	0	ATA	0	0	0	GAC	0	0	0	ATA	0	0	0	AGC	0	0	0	ATA	0	0	0
GCA	0	0	0	GCA	0	0	0	CCC	0	0	0	GTA	0	0	0	ATA	0	0	0	CCA	0	0	0	CCC	0	0	0	GAA	0	0	0	TTG	0	0	0	GTA	0	0	0
TTG	0	0	0	TTG	0	0	0	AAC	0	0	0	TTG	0	0	0	GAA	0	0	0	TTG	0	0	0	AAC	0	0	0	ATG	0	0	0	GAA	0	0	0	ATG	0	0	0
GAA	0	0	0	AAT	0	0	0	CCA	0	0	0	GCA	0	0	0	TTG	0	0	0	AAA	0	0	0	CCA	0	0	0	AAA	0	0	0	AAT	0	0	0	GAA	0	0	0
AAT	0	0	0	GTG	0	0	0	CAA	0	0	0	AAT	0	0	0	CTA	0	0	0	AAT	0	0	0	CAA	0	0	0	AAT	0	0	0	GTG	0	0	0	AAT	0	0	0
GTG	0	0	0	ACA	0	0	0	GAA	0	0	0	GTG	0	0	0	AAT	0	0	0	GTG	0	0	0	GAA	0	0	0	GTG	0	0	0	ACA	0	0	0	GTA	0	0	0
ACA	0	0	0	GAA	0	0	0	ATG	0	0	0	ACA	0	0	0	GTG	0	0	0	ACA	0	0	0	GTA	0	0	0	ACA	0	0	0	GAA	0	0	0	ACA	0	0	0
GAA	0	0	0	AAT	0	0	0	TTA	0	0	0	GAG	0	0	0	ACA	0	0	0	GAA	0	0	0	AAA	0	0	0	GAA	0	0	0	AAA	0	0	0	GAA	0	0	0
GAA	0	0	0	TTT	0	0	0	TTG	0	0	0	AAC	0	0	0	GAA	0	0	0	AAT	0	0	0	TTG	0	0	0	GAG	0	0	0	TTT	0	0	0	GAT	0	0	0
TTT	0	0	0	AAC	0	0	0	GAA	0	0	0	TTT	0	0	0	TAT	0	0	0	TTT	0	0	0	GAA	0	0	0	TTT	0	0	0	AAC	0	0	0	TTT	0	0	0
AAC	0	0	0	ATG	0	0	0	AAT	0	0	0	AAC	0	0	0	TTT	0	0	0	AAC	0	0	0	AAT	0	0	0	AAC	0	0	0	ATA	0	0	0	AAC	0	0	0
ATG	0	0	0	TGG	0	3	1	GTG	0	0	0	ATG	0	0	0	AAC	0	0	0	ATG	0	0	0	GTG	0	0	0	ATG	0	0	0	TGG	0	0	1	ATA	0	0	0
TGG	0	3	0	AAA	0	0	0	ACA	0	0	0	TGG	2	6	2	ATG	0	0	0	TGG	0	2	1	ACA	0	0	0	TGG	0	1	1	AAA	0	0	0	TGG	0	3	0
AAA	0	0	0	AAT	0	0	0	GAA	0	0	0	AAA	0	0	0	GGG	0	0	0	AAA	0	0	0	GAA	0	0	0	AAA	0	0	0	AAT	0	0	0	AAA	0	0	0
AAC	0	0	0	AAC	0	0	0	AAG	0	0	0	AAT	0	0	0	AGC	0	0	0	AAT	0	0	0	AAT	0	0	0	AAT	0	0	0	GAC	0	0	0	AAT	0	0	0
AAC	0	0	0	ATG	0	0	0	TTT	0	0	0	AAC	0	0	0	AAT	0	0	0	AAT	0	0	0	TTT	0	0	0	AAT	0	0	0	ATG	0	0	0	AAC	0	0	0
ATG	0	0	0	GTA	0	0	0	GAC	0	0	0	ATG	0	0	0	AAC	0	0	0	ATG	0	0	0	AAC	0	0	0	ATG	0	0	0	GTA	0	0	0	ATG	0	0	0
GTA	0	0	0	GAG	0	0	0	ATG	0	0	0	GTA	0	0	0	ATG	0	0	0	GTA	0	0	0	ATG	0	0	0	GTA	0	0	0	GAA	0	0	0	GTA	0	0	0
GAG	0	0	0	CAA	0	0	0	TGG	0	1	2	GAA	0	0	0	GTA	0	0	0	GAC	0	0	0	TGG	0	1	0	GAA	1	0	0	CAG	0	0	0	GAA	0	0	0
CAG	0	0	0	ATG	0	0	0	AAA	0	0	0	CAG	0	0	0	GAA	0	0	0	CAA	0	0	0	AAA	0	0	0	CAG	0	0	0	ATG	0	0	0	CAG	0	0	0
ATG	0	0	0	CAT	0	0	0	AAT	0	0	0	ATG	0	0	0	CAA	0	0	0	ATG	0	0	0	AAC	0	0	0	ATG	0	0	0	CAT	0	0	0	ATG	0	0	0
CAT	0	0	0	GAG	0	0	0	AAC	0	0	0	CAG	0	0	0	ATG	0	0	0	CAG	0	0	0	AAC	0	0	0	CAG	0	0	0	GAA	0	0	0	CAG	0	0	0
GAG	0	0	0	GAT	0	0	0	ATG	0	0	0	GAG	0	0	0	CAT	0	0	0	GAA	0	0	0	ATG	0	0	0	GAG	0	0	0	GAT	0	0	0	GAG	0	0	0
GAT	0	0	0	ATA	0	0	0	GTA	0	0	0	GAT	0	0	0	GAG	0	0	0	GAT	0	0	0	GTA	0	0	0	GAT	0	0	0	ATA	0	0	0	GAT	0	0	0
ATA	0	0	0	ATC	0	0	0	GAA	0	0	0	ATA	0	0	0	GAT	0	0	0	ATA	0	0	0	GAA	0	0	0	ATA	0	0	0	ATT	0	0	0	ATA	0	0	0
ATC	0	0	0	AGT	0	0	0	CAA	0	0	0	ATC	0	0	0	ATA	0	0	0	ATC	0	0	0	CAG	0	0	0	ATC	0	0	0	AGT	0	0	0	ATT	0	0	0
AGT	0	0	0	TTA	0	0	0	ATG	0	0	0	AGT	0	0	0	ATC	0	0	0	AGC	0	0	0	ATG	0	0	0	AGT	0	0	0	TTA	0	0	0	AGT	0	0	0
CTA	0	0	0	TGG	2	2	0	CAT	0	0	0	CTA	0	0	0	AGT	0	0	0	TTA	0	0	0	CAT	0	0	0	TTA	0	0	0	TGG	2	1	1	CTG	0	0	0
TGG	2	4	2	GAT	0	0	0	GAG	0	0	0	TGG	7	10	1	TTA	0	0	0	TGG	3	1	1	GAA	0	0	0	TGG	3	3	0	GAT	0	0	0	TGG	5	2	0
GAT	0	0	0	CAA	0	0	0	GAT	0	0	0	GAT	0	0	0	TGG	0	2	0	GAT	0	0	0	GAT	0	0	0	GAT	0	0	0	CAA	0	0	0	GAT	0	0	0
CAA	0	0	0	AGC	0	0	0	GTA	0	0	0	CAA	0	0	0	GAT	0	0	0	CAA	0	0	0	GTA	0	0	0	CAA	0	0	0	AGC	0	0	0	CAA	0	0	0
AGC	0	0	0	TTA	0	0	0	ATT	0	0	0	AGC	0	0	0	CAA	0	0	0	AGC	0	0	0	ATT	0	0	0	AGC	0	0	0	CTA	0	0	0	AGT	0	0	0
CTA	0	0	0	AAA	0	0	0	AGC	0	0	0	TTA	0	0	0	AGC	0	0	0	TTA	0	0	0	AGT	0	0	0	CTA	0	0	0	AAG	0	0	0	CTA	0	0	0
AAG	0	0	0	CCA	0	0	0	TTA	0	0	0	AAG	0	0	0	TTA	0	0	0	AAG	0	0	0	TTA	0	0	0	AAG	0	0	0	CCA	0	0	0	AAG	0	0	0
CCA	0	0	0	TGT	0	0	0	TGG	0	1	0	CCA	0	0	0	AAG	0	0	0	CCA	0	0	0	TGG	0	1	1	CCA	0	0	0	TGT	0	0	0	CCA	0	0	0
TGT	0	0	0	GTA	0	0	0	GAT	0	0	0	TGT	0	0	0	CCA	0	0	0	TGT	0	0	0	GAT	0	0	0	TGT	0	0	0	GTA	0	0	0	TGT	0	0	0
GTA	0	0	0	AAA	0	0	0	CAA	0	0	0	GTA	0	0	0	TGT	0	0	0	GTA	0	0	0	CAA	0	0	0	GTA	0	0	0	AAA	0	0	0	GTC	0	0	0
AAA	0	0	0	TTA	0	0	0	AGC	0	0	0	AAA	0	0	0	GTC	0	0	0	CAA	0	0	0	AGC	0	0	0	AAA	0	0	0	TTG	0	0	0	AAA	0	0	0
TTA	0	0	0	ACC	0	0	0	CTA	0	0	0	TTA	0	0	0	AAA	0	0	0	TTA	0	0	0	CTA	0	0	0	CTA	0	0	0	ACC	0	0	0	CTA	0	0	0
ACC	0	0	0	CCA	0	0	0	AAG	0	0	0	ACC	0	0	0	TTA	0	0	0	ACC	0	0	0	AAA	0	0	0	ACC	0	0	0	CCA	0	0	0	ACT	0	0	0
CCA	0	0	0	CTC	0	0	0	CCA	0	0	0	CCA	0	0	0	ACC	0	0	0	CCA	0	0	0	CCA	0	0	0	CCA	0	0	0	CTC	0	0	0	CCA	0	0	0
CTC	0	0	0	TGT	0	0	0	TGT	0	0	0	CTC	0	0	0	CCA	0	0	0	CTC	0	0	0	TGT	0	0	0	CTC	0	0	0	TGT	0	0	0	CTC	0	0	0
TGT	0	0	0	GTT	0	0	0	GTA	0	0	0	TGT	0	0	0	CTC	0	0	0	TGT	0	0	0	GTA	0	0	0	TGT	0	0	0	GTT	0	0	0	TGT	0	0	0
GTT	0	0	0	ACT	0	0	0	AAA	0	0	0	GTT	0	0	0	TGT	0	0	0	GTT	0	0	0	AAA	0	0	0	GTC	0	0	0	ACT	0	0	0	GTT	0	0	0
ACT	0	0	0	CTA	0	0	0	CTA	0	0	0	ACT	0	0	0	GTT	0	0	0	ACT	0	0	0	TTA	0	0	0	ACT	0	0	0	TTA	0	0	0	ACT	0	0	0
TTA	0	0	0	AAT	0	0	0	ACC	0	0	0	TTA	0	0	0	ACT	0	0	0	TTA	0	0	0	ACC	0	0	0	CTA	0	0	0	AAT	0	0	0	TTA	0	0	0
GAT	0	0	0	TGC	0	0	0	CCA	0	0	0	AAT	0	0	0	TTA	0	0	0	AAC	0	0	0	CCA	0	0	0	AAT	0	0	0	TGC	0	0	0	AAT	0	0	0
TGC	0	0	0	ACT	0	0	0	CTC	0	0	0	TGC	0	0	0	GAT	0	0	0	TGT	0	0	0	CTT	0	0	0	TGC	0	0	0	ACG	0	0	0	TGT	0	0	0
ACT	0	0	0	GAT	0	0	0	TGT	0	0	0	ACT	0	0	0	TGC	0	0	0	ACT	0	0	0	TGT	0	0	0	ACG	0	0	0	GAG	0	0	0	ACT	0	0	0
GAT	0	0	0	GTT	0	0	0	GTC	0	0	0	GAT	0	0	0	ACT	0	0	0	GAT	0	0	0	GTT	0	0	0	GAT	0	0	0	GTT	0	0	0	AAT	0	0	0
GCT	0	0	0	AAT	0	0	0	ACT	0	0	0	AAA	0	0	0	GAT	0	0	0	GTC	0	0	0	ACT	0	0	0	GTA	0	0	0	AAT	0	0	0	ACT	0	0	0
GTT	0	0	0	ACC	0	0	0	TTA	0	0	0	TGG	3	5	2	AAT	0	0	0	ACA	0	0	0	TTA	0	0	0	AAG	0	0	0	TCA	0	0	0	AAC	0	0	0
GGT	0	0	0	ACT	0	0	0	AAC	0	0	0	GGA	0	0	0	ATA	0	0	0	ACT	0	0	0	GAT	0	0	0	AGG	0	0	0	AAT	0	0	0	AAG	0	0	0
ATT	0	0	0	AGT	0	0	0	TGC	0	0	0	AAT	0	0	0	ACT	0	0	0	AAC	0	0	0	TGC	0	0	0	AAT	0	0	0	AGT	0	0	0	AAT	0	0	0
AGT	0	0	0	AGT	0	0	0	ACT	0	0	0	GAA	0	0	0	GTT	0	0	0	AAG	0	0	0	TTT	0	0	0	GCT	0	0	0	ACG	0	0	0	GCT	0	0	0
AGT	0	0	0	GGC	0	0	0	GAT	0	0	0	ACT	0	0	0	ATA	0	0	0	ACT	0	0	0	GAT	0	0	0	AAT	0	0	0	GGG	0	0	0	ACT	0	0	0
AAT	0	0	0	GAG	0	0	0	TAT	0	0	0	AAA	0	0	0	AAT	0	0	0	AGT	0	0	0	GTG	0	0	0	ATG	0	0	0	GGG	0	0	0	AAC	0	0	0
AAT	0	0	0	GAA	0	0	0	AAT	0	0	0	TGG	1	10	0	GCT	0	0	0	AAT	0	0	0	GAT	0	0	0	ACT	0	0	0	GCT	0	0	0	GTC	0	0	0
AAT	0	0	0	ATG	0	0	0	GCC	0	0	0	GTA	0	0	0	ACT	0	0	0	GCT	0	0	0	ACC	0	0	0	TGT	0	0	0	AAT	0	0	0	ACT	0	0	0
ACT	0	0	0	GTG	0	0	0	ACT	0	0	0	AAT	0	0	0	GTC	0	0	0	ACT	0	0	0	AAT	0	0	0	TGG	1	3	0	TTA	0	0	0	AAT	0	0	0
AAT	0	0	0	GAA	0	0	0	AAT	0	0	0	GAA	0	0	0	AAT	0	0	0	CAA	0	0	0	AAA	0	0	0	GAA	0	0	0	ACT	0	0	0	AGT	0	0	0
GAT	0	0	0	AGA	0	0	0	GTA	0	0	0	ACT	0	0	0	GCT	0	0	0	AAT	0	0	0	ACT	0	0	0	AAT	0	0	0	AGT	0	0	0	GAT	0	0	0
AAT	0	0	0	GGA	0	0	0	AAG	0	0	0	ATA	0	0	0	ACT	0	0	0	AGC	0	0	0	AAG	0	0	0	GGA	0	0	0	AGC	0	0	0	TGG	0	2	0
AGT	0	0	0	GAA	0	0	0	AAT	0	0	0	TAA	0	0	0	AGT	0	0	0	AAC	0	0	0	AAT	0	0	0	ACA	0	0	0	AGA	0	0	0	GAA	0	0	0
GGT	0	0	0	ATA	0	0	0	AAT	0	0	0	AGA	0	0	0	AGT	0	0	0	AAT	0	0	0	CAG	0	0	0	AAT	0	0	0	GAA	0	0	0	GGA	0	0	0
AAT	0	0	0	AAG	0	0	0	GCT	0	0	0	AAT	0	0	0	AGC	0	0	0	AGT	0	0	0	ACT	0	0	0	CTG	0	0	0	AGT	0	0	0	AAG	0	0	0
AGT	0	0	0	AAC	0	0	0	ACT	0	0	0	AGA	0	0	0	GGG	0	0	0	GAG	0	0	0	GAT	0	0	0	CTG	0	0	0	TCA	0	0	0	GAA	0	0	0
AAT	0	0	0	TGC	0	0	0	AGA	0	0	0	ACT	0	0	0	GAA	0	0	0	ACA	0	0	0	GGG	0	0	0	AAT	0	0	0	GAA	0	0	0	GAA	0	0	0
ATC	0	0	0	TCT	0	0	0	ACT	0	0	0	ATT	0	0	0	CTA	0	0	0	GGG	0	0	0	GGT	0	0	0	AAT	0	0	0	ATA	0	0	0	GTA	0	0	0
ACT	0	0	0	TTC	0	0	0	AGT	0	0	0	AAC	0	0	0	ATG	0	0	0	AGA	0	0	0	GGG	0	0	0	ATT	0	0	0	AAA	0	0	0	AAA	0	0	0
GAG	0	0	0	AAC	0	0	0	AGT	0	0	0	AAT	0	0	0	GGG	0	0	0	ATA	0	0	0	AAT	0	0	0	ACC	0	0	0	AAC	0	0	0	AAC	0	0	0
GAA	0	0	0	ATC	0	0	0	CCA	0	0	0	AGT	0	0	0	ATG	0	0	0	ATG	0	0	0	AAT	0	0	0	AGG	0	0	0	TGC	0	0	0	TGC	0	0	0
CAA	0	0	0	ACC	0	0	0	AAT	0	0	0	AGT	0	0	0	AAA	0	0	0	GAA	0	0	0	ACT	0	0	0	GAC	0	0	0	TCT	0	0	0	TCT	0	0	0
GGA	0	0	0	TCA	0	0	0	GAT	0	0	0	ATG	0	0	0	AAC	0	0	0	GAA	0	0	0	AGT	0	0	0	ATG	0	0	0	TTC	0	0	0	TTC	0	0	0
GAA	0	0	0	GAC	0	0	0	ATG	0	0	0	AAA	0	0	0	TGC	0	0	0	GGA	0	0	0	ATT	0	0	0	AAA	0	0	0	AAT	0	0	0	AAT	0	0	0
CTA	0	0	0	ATA	0	0	0	AAA	0	0	0	GGA	0	0	0	TCT	0	0	0	GAA	0	0	0	GAG	0	0	0	AAC	0	0	0	ATC	0	0	0	GTC	0	0	0
AAA	0	0	0	AAA	0	0	0	AAT	0	0	0	GAA	0	0	0	TTC	0	0	0	ATA	0	0	0	GGG	0	0	0	TGC	0	0	0	ACC	0	0	0	ACT	0	0	0
AAC	0	0	0	ATG	0	0	0	TGC	0	0	0	ATA	0	0	0	AAT	0	0	0	AAA	0	0	0	GGA	0	0	0	TCT	0	0	0	TCA	0	0	0	GCA	0	0	0
TGC	0	0	0	AAG	0	0	0	TCT	0	0	0	AAA	0	0	0	GTT	0	0	0	AAC	0	0	0	AAG	0	0	0	TTC	0	0	0	AGC	0	0	0	GGA	0	0	0
TCT	0	0	0	AAA	0	0	0	TTC	0	0	0	AAC	0	0	0	ACC	0	0	0	TGT	0	0	0	ATG	0	0	0	AAC	0	0	0	ATA	0	0	0	ATA	0	0	0
TTC	0	0	0	GAA	0	0	0	AAT	0	0	0	TGT	0	0	0	ACA	0	0	0	TCT	0	0	0	GAG	0	0	0	ATC	0	0	0	AGA	0	0	0	AAG	0	0	0
AAT	0	0	0	TAT	0	0	0	ATC	0	0	0	TCT	0	0	0	GCC	0	0	0	TTT	0	0	0	AGA	0	0	0	ACC	0	0	0	GAT	0	0	0	GAT	0	0	0
ATC	0	0	0	GCA	0	0	0	ACC	0	0	0	TTC	0	0	0	ATA	0	0	0	AAT	0	0	0	GGA	0	0	0	GCA	0	0	0	AAA	0	0	0	AAG	0	0	0
ACC	0	0	0	CTT	0	0	0	ACA	0	0	0	AAT	0	0	0	AGA	0	0	0	ATT	0	0	0	GAA	0	0	0	GGC	0	0	0	GTG	0	0	0	GTA	0	0	0
ACA	0	0	0	TTT	0	0	0	AGC	0	0	0	ATC	0	0	0	GGC	0	0	0	TCC	0	0	0	CTG	0	0	0	ATA	0	0	0	CAG	0	0	0	CAG	0	0	0
AAC	0	0	0	TAT	0	0	0	CTA	0	0	0	ACC	0	0	0	AAG	0	0	0	ACA	0	0	0	AAA	0	0	0	AGA	0	0	0	AAA	0	0	0	AAA	0	0	0
ATG	0	0	0	GAC	0	0	0	AGA	0	0	0	ACA	0	0	0	ACA	0	0	0	AAC	0	0	0	AAC	0	0	0	GAT	0	0	0	GAA	0	0	0	GAA	0	0	0
AGA	0	0	0	CTT	0	0	0	GAT	0	0	0	AAT	0	0	0	AAG	0	0	0	ATA	0	0	0	TGC	0	0	0	AAG	0	0	0	TAT	0	0	0	TAT	0	0	0
GAT	0	0	0	GAT	0	0	0	AGA	0	0	0	TTA	0	0	0	CAC	0	0	0	GCA	0	0	0	TCT	0	0	0	GTG	0	0	0	GCA	0	0	0	GCA	0	0	0
AAG	0	0	0	GTA	0	0	0	GTG	0	0	0	AGG	0	0	0	GAA	0	0	0	GAC	0	0	0	TTC	0	0	0	CAA	0	0	0	CTG	0	0	0	CTG	0	0	0
GTG	0	0	0	ATA	0	0	0	CAG	0	0	0	GAC	0	0	0	TAT	0	0	0	AAG	0	0	0	AAC	0	0	0	AGA	0	0	0	ATG	0	0	0	TTT	0	0	0
CAG	0	0	0	TCA	0	0	0	AAA	0	0	0	AAG	0	0	0	GCA	0	0	0	AGG	0	0	0	ATC	0	0	0	GAA	0	0	0	TAT	0	0	0	TAT	0	0	0
AAA	0	0	0	ATA	0	0	0	AAA	0	0	0	ATG	0	0	0	CTT	0	0	0	CAG	0	0	0	TCC	0	0	0	TAT	0	0	0	AAA	0	0	0	AAA	0	0	0
GAA	0	0	0	GAG	0	0	0	TAT	0	0	0	CAG	0	0	0	TTT	0	0	0	AAA	0	0	0	ACA	0	0	0	TCA	0	0	0	ATT	0	0	0	CCT	0	0	0
TAT	0	0	0	AAT	0	0	0	GCA	0	0	0	AAA	0	0	0	TAT	0	0	0	GAA	0	0	0	AGC	0	0	0	CTT	0	0	0	GAT	0	0	0	GAT	0	0	0
GCA	0	0	0	AGT	0	0	0	TAT	0	0	0	GAA	0	0	0	AAA	0	0	0	TAT	0	0	0	GTA	0	0	0	TTT	0	0	0	GTA	0	0	0	GTA	0	0	0
ACT	0	0	0	AGT	0	0	0	TTT	0	0	0	TAT	0	0	0	GTT	0	0	0	GCA	0	0	0	AAA	0	0	0	TAT	0	0	0	GTA	0	0	0	GTA	0	0	0
TTT	0	0	0	ACT	0	0	0	TAT	0	0	0	GCA	0	0	0	GAT	0	0	0	CTT	0	0	0	GAT	0	0	0	AAA	0	0	0	CCA	0	0	0	CCC	0	0	0
TAT	0	0	0	AGC	0	0	0	AAC	0	0	0	CTT	0	0	0	ATA	0	0	0	TTT	0	0	0	AAG	0	0	0	GGT	0	0	0	ATA	0	0	0	ATA	0	0	0
AAG	0	0	0	TAT	0	0	0	CTT	0	0	0	TTT	0	0	0	GTA	0	0	0	TAT	0	0	0	TAT	0	0	0	GAT	0	0	0	GAT	0	0	0	AAA	0	0	0
TAT	0	0	0	AGA	0	0	0	GAT	0	0	0	TAT	0	0	0	TCA	0	0	0	AAA	0	0	0	CAA	0	0	0	ATA	0	0	0	AAT	0	0	0	GAT	0	0	0
GAT	0	0	0	ATA	0	0	0	ATA	0	0	0	AAA	0	0	0	ATA	0	0	0	CTT	0	0	0	AAA	0	0	0	ATA	0	0	0	AAT	0	0	0	GAT	0	0	0
ATA	0	0	0	AGA	0	0	0	GTA	0	0	0	CTT	0	0	0	GAT	0	0	0	GAT	0	0	0	GTA	0	0	0	CCA	0	0	0	AAT	0	0	0	GAT	0	0	0
GTG	0	0	0	AGT	0	0	0	CAG	0	0	0	GAT	0	0	0	GGT	0	0	0	GTA	0	0	0	TAT	0	0	0	ATA	0	0	0	AAT	0	0	0	ACT	0	0	0
CCA	0	0	0	TGT	0	0	0	ATA	0	0	0	GTA	0	0	0	AGT	0	0	0	GTA	0	0	0	GCA	0	0	0	GAT	0	0	0	AAT	0	0	0	AAT	0	0	0
TTA	0	0	0	AAT	0	0	0	GAA	0	0	0	GTA	0	0	0	AAT	0	0	0	CCA	0	0	0	CTT	0	0	0	AAT	0	0	0	ACT	0	0	0	ACC	0	0	0
GAA	0	0	0	ACC	0	0	0	GAT	0	0	0	CCA	0	0	0	ACT	0	0	0	ATA	0	0	0	TTT	0	0	0	AGT	0	0	0	ACT	0	0	0	ACT	0	0	0
AAT	0	0	0	TCA	0	0	0	GAA	0	0	0	ATA	0	0	0	AGC	0	0	0	GAT	0	0	0	TAT	0	0	0	AAT	0	0	0	AAT	0	0	0	AAT	0	0	0
AAT	0	0	0	GTA	0	0	0	AAT	0	0	0	GAT	0	0	0	TAT	0	0	0	GAT	0	0	0	AAG	0	0	0	AGC	0	0	0	AAT	0	0	0	ACC	0	0	0
AGA	0	0	0	ATT	0	0	0	ACT	0	0	0	AAT	0	0	0	AGG	0	0	0	GGT	0	0	0	GCT	0	0	0	TCC	0	0	0	ACT	0	0	0	ACC	0	0	0
AAT	0	0	0	ACA	0	0	0	AAT	0	0	0	AAT	0	0	0	TTA	0	0	0	AAT	0	0	0	GAT	0	0	0	TAT	0	0	0	AGA	0	0	0	TAT	0	0	0
AAT	0	0	0	CAG	0	0	0	AAT	0	0	0	AGT	0	0	0	ATA	0	0	0	AAT	0	0	0	GTA	0	0	0	AGG	0	0	0	TAT	0	0	0	AAC	0	0	0
AGT	0	0	0	GCC	0	0	0	AGC	0	0	0	AAT	0	0	0	AAC	0	0	0	ACT	0	0	0	GTA	0	0	0	GTG	0	0	0	ATG	0	0	0	ACC	0	0	0
GAT	0	0	0	TGT	0	0	0	AAT	0	0	0	ACT	0	0	0	TGT	0	0	0	AGT	0	0	0	CCA	0	0	0	ATA	0	0	0	TTG	0	0	0	TAC	0	0	0
AAT	0	0	0	CCA	0	0	0	AGT	0	0	0	AGC	0	0	0	AAC	0	0	0	TAT	0	0	0	ATA	0	0	0	AGT	0	0	0	AAA	0	0	0	AGG	0	0	0
ACA	0	0	0	AAG	0	0	0	AAT	0	0	0	TAT	0	0	0	ACC	0	0	0	AGG	0	0	0	GAT	0	0	0	TGT	0	0	0	AGT	0	0	0	TTG	2	0	0
TTA	0	0	0	GTA	0	0	0	ACT	0	0	0	AGG	0	0	0	TCA	0	0	0	ATA	0	0	0	GGA	0	0	0	AAC	0	0	0	TGT	0	0	0	ATA	0	0	0
GGA	0	0	0	ACC	0	0	0	AAC	0	0	0	TTG	0	0	0	GTC	0	0	0	ATA	0	0	0	AAT	0	0	0	ACC	0	0	0	AAC	0	0	0	AGT	0	0	0
AAT	0	0	0	TTT	0	0	0	TAT	0	0	0	ATA	0	0	0	ATT	0	0	0	AAT	0	0	0	AAT	0	0	0	TCA	0	0	0	ACC	0	0	0	TGT	0	0	0
AAT	0	0	0	GAG	0	0	0	AGG	0	0	0	AGT	0	0	0	ACA	0	0	0	TGT	0	0	0	AAT	0	0	0	GTC	0	0	0	TCA	0	0	0	AAT	0	0	0
AGT	0	0	0	CCA	0	0	0	TTG	0	0	0	TGT	0	0	0	CAA	0	0	0	AAC	0	0	0	AAT	0	0	0	ATT	0	0	0	GTC	0	0	0	ACC	0	0	0
GAT	0	0	0	ATT	0	0	0	ATA	0	0	0	AAC	0	0	0	GCC	0	0	0	ACC	0	0	0	AAT	0	0	0	ACA	0	0	0	ATT	0	0	0	TCA	0	0	0
AAT	0	0	0	CCC	0	0	0	AGT	0	0	0	ACC	0	0	0	TGT	0	0	0	TCA	0	0	0	AAT	0	0	0	CAA	0	0	0	ACA	0	0	0	GTC	0	0	0
ACT	0	0	0	ATA	0	0	0	TGT	0	0	0	TCA	0	0	0	CCA	0	0	0	GTC	0	0	0	ACT	0	0	0	GCC	0	0	0	CAG	0	0	0	ATT	0	0	0
AAC	0	0	0	CAT	0	0	0	AAC	0	0	0	GTC	0	0	0	AAG	0	0	0	ATT	0	0	0	AGC	0	0	0	TGT	0	0	0	GCC	0	0	0	ACA	0	0	0
TAT	0	0	0	TAT	0	0	0	ACC	0	0	0	ATT	0	0	0	GTA	0	0	0	ACA	0	0	0	TAT	0	0	0	CCA	0	0	0	TGT	0	0	0	CAG	0	0	0
AGG	0	0	0	TGT	0	0	0	TCA	0	0	0	ACA	0	0	0	ACC	0	0	0	CAG	0	0	0	AGG	0	0	0	AAG	0	0	0	CCA	0	0	0	GCC	0	0	0
TTG	0	0	0	GCC	0	0	0	GTC	0	0	0	CAG	0	0	0	TTT	0	0	0	GCA	0	0	0	TTG	0	0	0	GTA	0	0	0	AAG	0	0	0	TGT	0	0	0
ATA	0	0	0	CCG	0	0	0	ATT	0	0	0	GCC	0	0	0	GAG	0	0	0	TGT	0	0	0	ATA	0	0	0	ACC	0	0	0	GTA	0	0	0	CCA	0	0	0
AGT	0	0	0	GCT	0	0	0	ACA	0	0	0	TGT	0	0	0	CCA	0	0	0	CCA	0	0	0	AGT	0	0	0	TTT	0	0	0	TCC	0	0	0	AAG	0	0	0
TGT	0	0	0	GGT	0	0	0	CAG	0	0	0	CCA	0	0	0	ATT	0	0	0	AAG	0	0	0	TGT	0	0	0	GAA	0	0	0	TTT	0	0	0	ATA	0	0	0
AAC	0	0	0	TTT	0	0	0	GCC	0	0	0	AAG	0	0	0	CCC	0	0	0	ACA	0	0	0	AAT	0	0	0	CCA	0	0	0	GAG	0	0	0	TCC	0	0	0
ACC	0	0	0	GCG	0	0	0	TGT	0	0	0	GTA	0	0	0	ATA	0	0	0	TCC	0	0	0	ACC	0	0	0	ATT	0	0	0	CCA	0	0	0	TTT	0	0	0
TCA	0	0	0	ATT	0	0	0	CCA	0	0	0	ACC	0	0	0	CAT	0	0	0	TTT	0	0	0	TCA	0	0	0	CCT	0	0	0	ATT	0	0	0	GAG	0	0	0
GTC	0	0	0	CTA	0	0	0	AAG	0	0	0	TTT	0	0	0	TAT	0	0	0	GAA	0	0	0	GTC	0	0	0	ATA	0	0	0	CCT	0	0	0	CCA	0	0	0
CTT	0	0	0	AAG	0	0	0	GTA	0	0	0	GAG	0	0	0	TGT	0	0	0	CCA	0	0	0	ATT	0	0	0	CAT	0	0	0	ATA	0	0	0	ATT	0	0	0
ACA	0	0	0	TGT	0	0	0	ACC	0	0	0	CCA	0	0	0	GCC	0	0	0	ATT	0	0	0	ACA	0	0	0	TAT	0	0	0	CAT	0	0	0	CCC	0	0	0
CAA	0	0	0	AAA	0	0	0	TTT	0	0	0	ATT	0	0	0	CCG	0	0	0	CCC	0	0	0	CAA	0	0	0	TGT	0	0	0	TAT	0	0	0	ATA	0	0	0
GCC	0	0	0	GAT	0	0	0	GAA	0	0	0	CCC	0	0	0	GCT	0	0	0	ATA	0	0	0	GCA	0	0	0	GCC	0	0	0	TGT	0	0	0	CAT	0	0	0
TGT	0	0	0	AAG	0	0	0	CCA	0	0	0	ATA	0	0	0	GGT	0	0	0	CAT	0	0	0	TGT	0	0	0	CCG	0	0	0	GCC	0	0	0	TAT	0	0	0
CCA	0	0	0	CAG	0	0	0	ATT	0	0	0	CAT	0	0	0	TTT	0	0	0	TAT	0	0	0	CCA	0	0	0	GCT	0	0	0	CCG	0	0	0	TGT	0	0	0
AAG	0	0	0	TTC	0	0	0	CCC	0	0	0	TAT	0	0	0	GCG	0	0	0	TGT	0	0	0	AAG	0	0	0	GGT	0	0	0	GCT	0	0	0	GCC	0	0	0
GTA	0	0	0	AAT	0	0	0	ATA	0	0	0	TGT	0	0	0	ATT	0	0	0	GCC	0	0	0	ATA	0	0	0	TTT	0	0	0	GGT	0	0	0	CCA	0	0	0
TCC	0	0	0	GGA	0	0	0	CAT	0	0	0	GCC	0	0	0	ATA	0	0	0	CCG	0	0	0	TCC	0	0	0	GCG	0	0	0	TTT	0	0	0	GCT	0	0	0
TTT	0	0	0	ACA	0	0	0	TAT	0	0	0	CCG	0	0	0	AAG	0	0	0	GCT	0	0	0	TTT	0	0	0	ATT	0	0	0	GCA	0	0	0	GGT	0	0	0
GAG	0	0	0	GGA	0	0	0	TGT	0	0	0	GCT	0	0	0	TGT	0	0	0	GGT	0	0	0	GAG	0	0	0	CTG	0	0	0	ATT	0	0	0	TAT	0	0	0
CCA	0	0	0	GCA	0	0	0	GCC	0	0	0	GGT	0	0	0	AGG	0	0	0	TTT	0	0	0	CCA	0	0	0	AAG	0	0	0	TTA	0	0	0	GCA	0	0	0
ATT	0	0	0	TGT	0	0	0	CCG	0	0	0	TTT	0	0	0	GAT	0	0	0	GCG	0	0	0	ATT	0	0	0	TGT	0	0	0	AAA	0	0	0	ATT	0	0	0
CCC	0	0	0	AAA	0	0	0	GCT	0	0	0	GCG	0	0	0	AAG	0	0	0	ATT	0	0	0	CCC	0	0	0	AAT	0	0	0	TGT	0	0	0	TTA	0	0	0
ATA	0	0	0	AAT	0	0	0	GGT	0	0	0	ATT	0	0	0	AAG	0	0	0	ATC	0	0	0	ATA	0	0	0	GAG	0	0	0	AGA	0	0	0	AAG	0	0	0
CAT	0	0	0	GTC	0	0	0	TTT	0	0	0	ATA	0	0	0	TTC	0	0	0	AAG	0	0	0	CAT	0	0	0	AAA	0	0	0	GAT	0	0	0	TGT	0	0	0
TAT	0	0	0	AGC	0	0	0	GCG	0	0	0	AAG	0	0	0	AAT	0	0	0	TGT	0	0	0	TAT	0	0	0	AAT	0	0	0	AAG	0	0	0	AAT	0	0	0
TGT	0	0	0	ACA	0	0	0	ATT	0	0	0	TGT	0	0	0	GGA	0	0	0	AGA	0	0	0	TGT	0	0	0	TTC	0	0	0	AAC	0	0	0	AGT	0	0	0
GCC	0	0	0	GTA	0	0	0	TTA	0	0	0	AAT	0	0	0	ACA	0	0	0	GAT	0	0	0	GCC	0	0	0	ACG	0	0	0	TTC	0	0	0	AAG	0	0	0
CCG	0	0	0	CAA	0	0	0	AAG	0	0	0	AAT	0	0	0	GGA	0	0	0	GAA	0	0	0	CCG	0	0	0	GGA	0	0	0	AAT	0	0	0	ACG	0	0	0
GCT	0	0	0	TGT	0	0	0	TGT	0	0	0	AAG	0	0	0	CCA	0	0	0	AAG	0	0	0	GCT	0	0	0	AAA	0	0	0	GGA	0	0	0	TTC	0	0	0
GGT	0	0	0	ACA	0	0	0	AAT	0	0	0	ACA	0	0	0	TGT	0	0	0	TTC	0	0	0	GGG	0	0	0	GGA	0	0	0	AAA	0	0	0	AAT	0	0	0
TTT	0	0	0	CAT	0	0	0	GAT	0	0	0	TTC	0	0	0	AAG	0	0	0	AAT	0	0	0	TTT	0	0	0	CCA	0	0	0	GGA	0	0	0	GGA	0	0	0
GCG	0	0	0	GGA	0	0	0	AAG	0	0	0	AAT	0	0	0	AAT	0	0	0	GGA	0	0	0	GCG	0	0	0	TGC	0	0	0	GAA	0	0	0	ACA	0	0	0
ATT	0	0	0	ATT	0	0	0	AGG	0	0	0	GGA	0	0	0	GTC	0	0	0	ACA	0	0	0	ATT	0	0	0	AAA	0	0	0	TGT	0	0	0	GGA	0	0	0
CTA	0	0	0	AGG	0	0	0	TTC	0	0	0	ACA	0	0	0	AGT	0	0	0	GGA	0	0	0	CTA	0	0	0	AAT	0	0	0	AAA	0	0	0	CCA	0	0	0
AAG	0	0	0	CCA	0	0	0	AAT	0	0	0	GGA	0	0	0	ACA	0	0	0	CCA	0	0	0	AAG	0	0	0	GTC	0	0	0	AAT	0	0	0	TGC	0	0	0
TGT	0	0	0	GTA	0	0	0	GGA	0	0	0	CCA	0	0	0	GTA	0	0	0	TGT	0	0	0	TGT	0	0	0	AGC	0	0	0	GTC	0	0	0	AAA	0	0	0
AAT	0	0	0	GTG	0	0	0	ACA	0	0	0	TGT	0	0	0	CAA	0	0	0	AAC	0	0	0	AAC	0	0	0	ACA	0	0	0	AGC	0	0	0	AAT	0	0	0
GAA	0	0	0	TCA	0	0	0	GGA	0	0	0	AAA	0	0	0	TGT	0	0	0	AAT	0	0	0	AAT	0	0	0	GTA	0	0	0	ACA	0	0	0	GTC	0	0	0
ACG	0	0	0	ACT	0	0	0	CAA	0	0	0	AAT	0	0	0	ACA	0	0	0	GTC	0	0	0	AAC	0	0	0	CAA	0	0	0	GTA	0	0	0	AGC	0	0	0
AAC	0	0	0	CAA	0	0	0	TGT	0	0	0	GTC	0	0	0	CAT	0	0	0	AGC	0	0	0	ACA	0	0	0	TGT	0	0	0	CAA	0	0	0	ACA	0	0	0
TAC	0	0	0	CTG	0	0	0	AAT	0	0	0	AGC	0	0	0	GGA	0	0	0	ACA	0	0	0	TTC	0	0	0	ACA	0	0	0	TGT	0	0	0	GTA	0	0	0
AAG	0	0	0	TTA	0	0	0	AAT	0	0	0	ACA	0	0	0	ATT	0	0	0	GTA	0	0	0	AAT	0	0	0	CAT	0	0	0	ACA	0	0	0	CAA	0	0	0
GGA	0	0	0	TTA	0	0	0	GTC	0	0	0	GTA	0	0	0	AGG	0	0	0	CAA	0	0	0	GGA	0	0	0	GGA	0	0	0	CAT	0	0	0	TGT	0	0	0
ACA	0	0	0	AAT	0	0	0	AGC	0	0	0	CAA	0	0	0	CCA	0	0	0	TGT	0	0	0	ACA	0	0	0	ATT	0	0	0	GGA	0	0	0	ACA	0	0	0
GGA	0	0	0	GGC	0	0	0	ACA	0	0	0	TGT	0	0	0	GTA	0	0	0	ACA	0	0	0	GGA	0	0	0	AAG	0	0	0	ATT	0	0	0	CAT	0	0	0
ACA	0	0	0	AGT	0	0	0	GTA	0	0	0	ACA	0	0	0	GTA	0	0	0	CAT	0	0	0	CCA	0	0	0	CCA	0	0	0	AAA	0	0	0	GGA	0	0	0
TGC	0	0	0	CTA	0	0	0	CAA	0	0	0	CAT	0	0	0	TCA	0	0	0	GGA	0	0	0	TGT	0	0	0	GTA	0	0	0	CCA	0	0	0	ATT	0	0	0
ACG	0	0	0	GCA	0	0	0	TGT	0	0	0	GGA	0	0	0	ACT	0	0	0	ATA	0	0	0	AAC	0	0	0	GTA	0	0	0	GTA	0	0	0	AAG	0	0	0
AAG	0	0	0	GAA	0	0	0	ACA	0	0	0	ATT	0	0	0	CAA	0	0	0	AAA	0	0	0	AAT	0	0	0	TCA	0	0	0	GTG	0	0	0	CCA	0	0	0
GTC	0	0	0	GAA	0	0	0	CAT	0	0	0	AGA	0	0	0	CTG	0	0	0	CCA	0	0	0	GTC	0	0	0	ACT	0	0	0	TCA	0	0	0	GTA	0	0	0
AGC	0	0	0	GAG	0	0	0	GGA	0	0	0	CCA	0	0	0	TTG	0	0	0	GTA	0	0	0	AGC	0	0	0	CAA	0	0	0	ACT	0	0	0	GTA	0	0	0
ACA	0	0	0	GTA	0	0	0	ATT	0	0	0	GTA	0	0	0	TTA	0	0	0	GTA	0	0	0	ATA	0	0	0	CTG	0	0	0	CAA	0	0	0	TCA	0	0	0
GTA	0	0	0	GTA	0	0	0	AGG	0	0	0	GTG	0	0	0	AAT	0	0	0	TCA	0	0	0	GTG	0	0	0	CTG	0	0	0	CTG	0	0	0	ACT	0	0	0
CAA	0	0	0	ATT	0	0	0	CCA	0	0	0	TCA	0	0	0	GGC	0	0	0	ACT	0	0	0	CAA	0	0	0	TTA	0	0	0	CTG	0	0	0	CAG	0	0	0
TGT	0	0	0	AGG	0	0	0	GTA	0	0	0	ACT	0	0	0	AGT	0	0	0	CAA	0	0	0	TGT	0	0	0	AAT	0	0	0	CTA	0	0	0	CTG	0	0	0
ACA	0	0	0	TCT	0	0	0	GTA	0	0	0	CAA	0	0	0	CTA	0	0	0	TTG	0	0	0	ACA	0	0	0	GGC	0	0	0	AAT	0	0	0	CTG	0	0	0
CAT	0	0	0	GAA	0	0	0	TCA	0	0	0	CTG	0	0	0	GCA	0	0	0	CTG	0	0	0	CAT	0	0	0	AGT	0	0	0	GGC	0	0	0	TTA	0	0	0
GGA	0	0	0	AAT	0	0	0	ACT	0	0	0	CTA	0	0	0	GAA	0	0	0	TTA	0	0	0	GGA	0	0	0	CTA	0	0	0	AGT	0	0	0	AAT	0	0	0
ATT	0	0	0	TTC	0	0	0	CAA	0	0	0	CTA	0	0	0	GAA	0	0	0	AAT	0	0	0	ATT	0	0	0	GCA	0	0	0	CTA	0	0	0	GGC	0	0	0
AGA	0	0	0	ACG	0	0	0	CTG	0	0	0	AAT	0	0	0	GAT	0	0	0	GGC	0	0	0	AAA	0	0	0	GAA	0	0	0	GCA	0	0	0	AGT	0	0	0
CCA	0	0	0	AAC	0	0	0	CTG	0	0	0	GGC	0	0	0	GTA	0	0	0	AGT	0	0	0	CCA	0	0	0	GAA	0	0	0	GAA	0	0	0	CTA	0	0	0
GTA	0	0	0	AAT	0	0	0	TTA	0	0	0	AGT	0	0	0	GTA	0	0	0	CTA	0	0	0	GTA	0	0	0	GAG	0	0	0	GGA	0	0	0	GCA	0	0	0
GTA	0	0	0	GTT	0	0	0	AAT	0	0	0	CTA	0	0	0	ATT	0	0	0	GCA	0	0	0	GTA	0	0	0	GTA	0	0	0	GAG	0	0	0	GAA	0	0	0
TCA	0	0	0	AAA	0	0	0	GGC	0	0	0	GCA	0	0	0	AGG	0	0	0	AAA	0	0	0	TCA	0	0	0	GTA	0	0	0	GTA	0	0	0	GAA	0	0	0
ACT	0	0	0	ACC	0	0	0	AGT	0	0	0	GAA	0	0	0	TCT	0	0	0	GAA	0	0	0	ACT	0	0	0	ATT	0	0	0	GTA	0	0	0	GAC	0	0	0
CAA	0	0	0	ATA	0	0	0	CTA	0	0	0	GAA	0	0	0	GAA	0	0	0	GAA	0	0	0	CAA	0	0	0	AGA	0	0	0	ATT	0	0	0	ATA	0	0	0
CTG	0	0	0	ATA	0	0	0	GCA	0	0	0	GAG	0	0	0	AAT	0	0	0	ATA	0	0	0	CTG	0	0	0	TCT	0	0	0	AGA	0	0	0	GTA	0	0	0
CTG	0	0	0	GTG	0	0	0	GAA	0	0	0	GTA	0	0	0	TTC	0	0	0	GTA	0	0	0	CTG	0	0	0	GAC	0	0	0	TCT	0	0	0	ATT	0	0	0
TTA	0	0	0	CAA	0	0	0	GAA	0	0	0	GTA	0	0	0	ACG	0	0	0	ATT	0	0	0	TTA	0	0	0	AAT	0	0	0	GAA	0	0	0	AGA	0	0	0
AAT	0	0	0	CTG	0	0	0	GAG	0	0	0	ATT	0	0	0	GAC	0	0	0	AGA	0	0	0	AAT	0	0	0	TTC	0	0	0	AAT	0	0	0	TCT	0	0	0
GGC	0	0	0	AAG	0	0	0	GTA	0	0	0	AGG	0	0	0	AAT	0	0	0	TCT	0	0	0	GGC	0	0	0	TCA	0	0	0	ATC	0	0	0	GAA	0	0	0
AGT	0	0	0	GAA	0	0	0	GTA	0	0	0	TCT	0	0	0	GCA	0	0	0	GAA	0	0	0	AGT	0	0	0	AAC	0	0	0	ACA	0	0	0	AAC	0	0	0
CTA	0	0	0	CCT	0	0	0	ATT	0	0	0	GAA	0	0	0	AAA	0	0	0	AAT	0	0	0	CTA	0	0	0	AAT	0	0	0	AAC	0	0	0	ATC	0	0	0
GCA	0	0	0	GTA	0	0	0	AGA	0	0	0	AAT	0	0	0	ACC	0	0	0	TTC	0	0	0	GCA	0	0	0	GTT	0	0	0	AAT	0	0	0	ACG	0	0	0
GAA	0	0	0	GTA	0	0	0	TCC	0	0	0	TTC	0	0	0	ATA	0	0	0	TCA	0	0	0	AAA	0	0	0	AAA	0	0	0	GGT	0	0	0	AAC	0	0	0
GAA	0	0	0	ATT	0	0	0	TCC	0	0	0	ACG	0	0	0	ATA	0	0	0	AAC	0	0	0	GAA	0	0	0	ACC	0	0	0	AAA	0	0	0	AAT	0	0	0
GAG	0	0	0	AAT	0	0	0	AAT	0	0	0	AAC	0	0	0	GTG	0	0	0	AAT	0	0	0	GAG	0	0	0	ATA	0	0	0	ACC	0	0	0	GCT	0	0	0
GTA	0	0	0	TGT	0	0	0	TTC	0	0	0	AAT	0	0	0	CAG	0	0	0	GCT	0	0	0	GTA	0	0	0	ATA	0	0	0	ATA	0	0	0	AAA	0	0	0
GTA	0	0	0	ACA	0	0	0	TCG	0	0	0	GCA	0	0	0	CTG	0	0	0	AAA	0	0	0	GTA	0	0	0	GTA	0	0	0	ATA	0	0	0	ACC	0	0	0
ATT	0	0	0	AGA	0	0	0	AAC	0	0	0	AAA	0	0	0	AAC	0	0	0	ATT	0	0	0	ATT	0	0	0	CAG	0	0	0	GTA	0	0	0	ATA	0	0	0
AGG	0	0	0	CCC	0	0	0	AAT	0	0	0	ACC	0	0	0	GAA	0	0	0	ATA	0	0	0	AGA	0	0	0	CTG	0	0	0	CAG	0	0	0	ATA	0	0	0
TCT	0	0	0	AAC	0	0	0	GCT	0	0	0	ATA	0	0	0	ACT	0	0	0	ATA	0	0	0	TCT	0	0	0	ACA	0	0	0	CTG	0	0	0	GTA	0	0	0
GAA	0	0	0	AAC	0	0	0	AAA	0	0	0	ATA	0	0	0	GTA	0	0	0	GTG	0	0	0	GCC	0	0	0	GAA	0	0	0	GAT	0	0	0	CAT	0	0	0
AAT	0	0	0	AAT	0	0	0	AAT	0	0	0	GTG	0	0	0	CAA	0	0	0	CAG	0	0	0	AAT	0	0	0	CCT	0	0	0	ACA	0	0	0	CTG	0	0	0
TTC	0	0	0	ACA	0	0	0	ATA	0	0	0	CAA	0	0	0	ATT	0	0	0	CTG	0	0	0	TTC	0	0	0	GTA	0	0	0	CCT	0	0	0	AAT	0	0	0
ACA	0	0	0	AGA	0	0	0	ATA	0	0	0	CTA	0	0	0	AAT	0	0	0	AAG	0	0	0	ACA	0	0	0	AAT	0	0	0	GTG	0	0	0	GAA	0	0	0
AAC	0	0	0	AGA	0	0	0	GTA	0	0	0	AAG	0	0	0	TGT	0	0	0	GAA	0	0	0	AAC	0	0	0	ATT	0	0	0	CAA	0	0	0	TCT	0	0	0
AAT	0	0	0	AGT	0	0	0	CAG	0	0	0	GAA	0	0	0	ACA	0	0	0	CCT	0	0	0	AAT	0	0	0	ACT	0	0	0	ATT	0	0	0	GTA	0	0	0
GCT	0	0	0	ATA	0	0	0	CTG	0	0	0	CCT	0	0	0	AGA	0	0	0	GTA	0	0	0	GCT	0	0	0	TGT	0	0	0	AAC	0	0	0	ATG	0	0	0
AAA	0	0	0	CAT	0	0	0	CAT	0	0	0	GTA	0	0	0	CCC	0	0	0	GAA	0	0	0	AAA	0	0	0	GTA	0	0	0	TGC	0	0	0	ATT	0	0	0
AAC	0	0	0	ATA	0	0	0	GAA	0	0	0	GAA	0	0	0	AAC	0	0	0	ATT	0	0	0	GTC	0	0	0	AGA	0	0	0	ACA	0	0	0	AAT	0	0	0
ATA	0	0	0	GGA	0	0	0	CCT	0	0	0	ATT	0	0	0	AAC	0	0	0	AAT	0	0	0	ATA	0	0	0	CCT	0	0	0	AGA	0	0	0	TGT	0	0	0
ATA	0	0	0	CCA	0	0	0	GTA	0	0	0	AAT	0	0	0	AAT	0	0	0	TGT	0	0	0	ATA	0	0	0	GGC	0	0	0	CCC	0	0	0	ACA	0	0	0
GTA	0	0	0	GGG	0	0	0	ATA	0	0	0	TGT	0	0	0	ACA	0	0	0	ACA	0	0	0	GTA	0	0	0	AAC	0	0	0	AAC	0	0	0	AGA	0	0	0
CAG	0	0	0	AGT	0	0	0	ATT	0	0	0	ACA	0	0	0	AGA	0	0	0	AGA	0	0	0	CAG	0	0	0	AAT	0	0	0	AAC	0	0	0	CCC	0	0	0
CTA	0	0	0	GCA	0	0	0	AAT	0	0	0	AGA	0	0	0	AAA	0	0	0	CCC	0	0	0	CTG	0	0	0	ACC	0	0	0	AAT	0	0	0	AGT	0	0	0
AAA	0	0	0	TTT	0	0	0	TGT	0	0	0	CCT	0	0	0	AGT	0	0	0	AAT	0	0	0	AAC	0	0	0	AGA	0	0	0	ACA	0	0	0	AAC	0	0	0
GAA	0	0	0	TAT	0	0	0	ACA	0	0	0	AAC	0	0	0	ATA	0	0	0	AAC	0	0	0	AAG	0	0	0	AGA	0	0	0	AGA	0	0	0	AAT	0	0	0
CCT	0	0	0	ACA	0	0	0	AGA	0	0	0	AAC	0	0	0	CAT	0	0	0	AAT	0	0	0	TCA	0	0	0	AGT	0	0	0	AAA	0	0	0	ACA	0	0	0
GTA	0	0	0	TCA	0	0	0	CCC	0	0	0	AAT	0	0	0	ATG	0	0	0	ACA	0	0	0	GTA	0	0	0	ATA	0	0	0	AGT	0	0	0	AGA	0	0	0
GAA	0	0	0	AAT	0	0	0	AAC	0	0	0	ACA	0	0	0	GGA	0	0	0	AGA	0	0	0	GAA	0	0	0	CAT	0	0	0	ATA	0	0	0	AAA	0	0	0
ATT	0	0	0	ATA	0	0	0	AAC	0	0	0	AGA	0	0	0	CCA	0	0	0	AAA	0	0	0	ATT	0	0	0	ATA	0	0	0	AAT	0	0	0	GGT	0	0	0
ATT	0	0	0	ATA	0	0	0	AAT	0	0	0	AAA	0	0	0	GGG	0	0	0	AGT	0	0	0	AAT	0	0	0	GGA	0	0	0	ATA	0	0	0	ATA	0	0	0
TGT	0	0	0	GGA	0	0	0	ACA	0	0	0	GGT	0	0	0	AAA	0	0	0	ATA	0	0	0	TGT	0	0	0	CCA	0	0	0	GGA	0	0	0	CAT	0	0	0
GAA	0	0	0	GAT	0	0	0	AGA	0	0	0	ATA	0	0	0	GCA	0	0	0	CAT	0	0	0	ACA	0	0	0	GGG	0	0	0	CCA	0	0	0	ATA	0	0	0
AGA	0	0	0	ATA	0	0	0	AAA	0	0	0	CAT	0	0	0	TTT	0	0	0	ATA	0	0	0	AGA	0	0	0	AAA	0	0	0	GGG	0	0	0	GGA	0	0	0
CCC	0	0	0	AGA	0	0	0	AGT	0	0	0	ATA	0	0	0	TAT	0	0	0	GGA	0	0	0	CCC	0	0	0	GCA	0	0	0	AGA	0	0	0	CCA	0	0	0
AAC	0	0	0	CAA	0	0	0	ATA	0	0	0	GGA	0	0	0	GCA	0	0	0	CCA	0	0	0	AAC	0	0	0	TTT	0	0	0	GCA	0	0	0	GGG	0	0	0
AAC	0	0	0	GCA	0	0	0	ACA	0	0	0	CCA	0	0	0	ACA	0	0	0	GGG	0	0	0	AAC	0	0	0	TAT	0	0	0	TTT	0	0	0	AGA	0	0	0
AAT	0	0	0	CAT	0	0	0	ATA	0	0	0	GGG	0	0	0	GGG	0	0	0	AGG	0	0	0	AAT	0	0	0	ACA	0	0	0	TAT	0	0	0	GCA	0	0	0
ACA	0	0	0	TGT	0	0	0	GGA	0	0	0	AAA	0	0	0	GAA	0	0	0	GCA	0	0	0	ACA	0	0	0	ACA	0	0	0	GCA	0	0	0	TTT	0	0	0
AGA	0	0	0	AAT	0	0	0	CCA	0	0	0	ACA	0	0	0	ATA	0	0	0	TTT	0	0	0	AGA	0	0	0	GGA	0	0	0	ACA	0	0	0	TAT	0	0	0
AAA	0	0	0	GTT	0	0	0	GGC	0	0	0	TGG	0	7	0	ATA	0	0	0	TAT	0	0	0	AAA	0	0	0	GAA	0	0	0	GGA	0	0	0	GCA	0	0	0
AGT	0	0	0	AGT	0	0	0	AGA	0	0	0	TAT	0	0	0	GGA	0	0	0	GCA	0	0	0	AGT	0	0	0	ATA	0	0	0	GCA	0	0	0	ACA	0	0	0
ATA	0	0	0	AGT	0	0	0	GCA	0	0	0	GCA	0	0	0	GAC	0	0	0	ACA	0	0	0	ATA	0	0	0	ATA	0	0	0	ATA	0	0	0	GAC	0	0	0
ACG	0	0	0	ACA	0	0	0	TTT	0	0	0	ACA	0	0	0	ATA	0	0	0	GGA	0	0	0	CCT	0	0	0	GGA	0	0	0	ATA	0	0	0	ATA	0	0	0
TTA	0	0	0	AAA	0	0	0	TAT	0	0	0	GGA	0	0	0	AGG	0	0	0	GAC	0	0	0	ATA	0	0	0	GAT	0	0	0	GGC	0	0	0	ATA	0	0	0
GGA	0	0	0	TGG	0	2	0	GCA	0	0	0	GAA	0	0	0	CAA	0	0	0	ATA	0	0	0	GGA	0	0	0	ATA	0	0	0	GAT	0	0	0	GGA	0	0	0
CCA	0	0	0	AAT	0	0	0	ACA	0	0	0	ATA	0	0	0	GCA	0	0	0	ATA	0	0	0	CCA	0	0	0	AGA	0	0	0	ATA	0	0	0	GAC	0	0	0
GGG	0	0	0	GAC	0	0	0	GGA	0	0	0	ATA	0	0	0	CAT	0	0	0	GGA	0	0	0	GGG	0	0	0	CAA	0	0	0	AGA	0	0	0	ATA	0	0	0
AGA	0	0	0	ACT	0	0	0	GAT	0	0	0	GGA	0	0	0	TGC	0	0	0	GAT	0	0	0	AGA	0	0	0	GCA	0	0	0	CAA	0	0	0	AGG	0	0	0
GCA	0	0	0	TTA	0	0	0	ATA	0	0	0	GAT	0	0	0	AAT	0	0	0	ATA	0	0	0	GCA	0	0	0	CAT	0	0	0	GCA	0	0	0	CAA	0	0	0
TTT	0	0	0	CGT	0	0	0	ATA	0	0	0	ATA	0	0	0	ATT	0	0	0	AGA	0	0	0	TTT	0	0	0	TGT	0	0	0	TAT	0	0	0	GCA	0	0	0
TTT	0	0	0	GAG	0	0	0	GGA	0	0	0	AGA	0	0	0	AGT	0	0	0	CAA	0	0	0	TAT	0	0	0	AAT	0	0	0	TGT	0	0	0	CAT	0	0	0
ACA	0	0	0	ATA	0	0	0	GAT	0	0	0	CAA	0	0	0	AAA	0	0	0	GCA	0	0	0	GCA	0	0	0	ATT	0	0	0	AAT	0	0	0	TGT	0	0	0
ACA	0	0	0	GCT	0	0	0	ATA	0	0	0	GCA	0	0	0	GGA	0	0	0	CAT	0	0	0	ACA	0	0	0	AGT	0	0	0	GTT	0	0	0	AAC	0	0	0
GGA	0	0	0	AAA	0	0	0	AGA	0	0	0	CAT	0	0	0	AAA	0	0	0	TGC	0	0	0	GGA	0	0	0	GCA	0	0	0	AGT	0	0	0	ATT	0	0	0
AGC	0	0	0	AAA	0	0	0	CAA	0	0	0	TGT	0	0	0	TGG	0	1	1	AAC	0	0	0	GAA	0	0	0	CAA	0	0	0	AAA	0	0	0	AGT	0	0	0
ATA	0	0	0	TTA	0	0	0	GCA	0	0	0	AAC	0	0	0	AAT	0	0	0	ATT	0	0	0	GTA	0	0	0	AAA	0	0	0	GCA	0	0	0	AGA	0	0	0
ATA	0	0	0	AGG	0	0	0	CAT	0	0	0	CTT	0	0	0	AAC	0	0	0	AGT	0	0	0	GTA	0	0	0	TGG	0	3	0	GAA	0	0	0	CCA	0	0	0
GGA	0	0	0	AAA	0	0	0	TGT	0	0	0	ACT	0	0	0	ACG	0	0	0	AGA	0	0	0	GGA	0	0	0	AAT	0	0	0	TGG	0	3	1	CAG	0	0	0
GAT	0	0	0	CAA	0	0	0	AAC	0	0	0	ATA	0	0	0	TTA	0	0	0	ACA	0	0	0	GAT	0	0	0	AGC	0	0	0	AAT	0	0	0	TGG	1	1	1
ATA	0	0	0	TTT	0	0	0	GTT	0	0	0	GAA	0	0	0	CAA	0	0	0	AAA	0	0	0	ATA	0	0	0	ACT	0	0	0	AAC	0	0	0	GAT	0	0	0
AGA	0	0	0	GGG	0	0	0	AGT	0	0	0	AAG	0	0	0	CAG	0	0	0	TGG	2	1	0	AGA	0	0	0	TTA	0	0	0	ACC	0	0	0	ATG	0	0	0
CGA	0	0	0	AAC	0	0	0	GGA	0	0	0	TGG	6	4	0	GTA	0	0	0	AAT	0	0	0	AAA	0	0	0	CAA	0	0	0	TTA	0	0	0	ACC	0	0	0
GCA	0	0	0	AAA	0	0	0	CCA	0	0	0	AAT	0	0	0	GTT	0	0	0	AAC	0	0	0	GCA	0	0	0	AAG	0	0	0	AAA	0	0	0	TTA	0	0	0
CAT	0	0	0	ACA	0	0	0	GCA	0	0	0	AAC	0	0	0	ATA	0	0	0	ACT	0	0	0	TAT	0	0	0	ATA	0	0	0	AAG	0	0	0	AAA	0	0	0
TGT	0	0	0	GTA	0	0	0	TGG	1	1	0	ACT	0	0	0	AAA	0	0	0	TTA	0	0	0	TGT	0	0	0	GTT	0	0	0	ATA	0	0	0	CGT	0	0	0
AAT	0	0	0	ATC	0	0	0	AAT	0	0	0	TTA	0	0	0	TTA	0	0	0	CTA	0	0	0	AAG	0	0	0	GAA	0	0	0	AGT	0	0	0	ATA	0	0	0
ATC	0	0	0	TTT	0	0	0	AAG	0	0	0	CAT	0	0	0	AGA	0	0	0	CAA	0	0	0	ATT	0	0	0	AAA	0	0	0	GAA	0	0	0	ACC	0	0	0
AGT	0	0	0	AAT	0	0	0	ACT	0	0	0	CAG	0	0	0	GAA	0	0	0	ATA	0	0	0	AAT	0	0	0	TTA	0	0	0	AAA	0	0	0	ACA	0	0	0
AAA	0	0	0	CAA	0	0	0	TTA	0	0	0	ATA	0	0	0	CAA	0	0	0	GCT	0	0	0	GGA	0	0	0	AGA	0	0	0	TTA	0	0	0	AAA	0	0	0
ACA	0	0	0	ACC	0	0	0	AAA	0	0	0	GTT	0	0	0	TTT	0	0	0	AAC	0	0	0	ACA	0	0	0	GCA	0	0	0	AAG	0	0	0	TTA	0	0	0
AAC	0	0	0	ACA	0	0	0	GAG	0	0	0	AGA	0	0	0	GGG	0	0	0	AAA	0	0	0	GAA	0	0	0	CAA	0	0	0	AAA	0	0	0	AGA	0	0	0
TGG	0	3	0	AAA	0	0	0	ATA	0	0	0	AAA	0	0	0	AAT	0	0	0	TTA	0	0	0	TGG	0	1	0	TTT	0	0	0	GAA	0	0	0	GGA	0	0	0
ACT	0	0	0	GGG	0	0	0	GTT	0	0	0	TTA	0	0	0	AAA	0	0	0	AGA	0	0	0	AAT	0	0	0	AAG	0	0	0	TTT	0	0	0	AAA	0	0	0
AAC	0	0	0	GGG	0	0	0	GAG	0	0	0	AGA	0	0	0	ACA	0	0	0	GAA	0	0	0	AAA	0	0	0	AAT	0	0	0	CAA	0	0	0	TTT	0	0	0
ACC	0	0	0	GAC	0	0	0	AAA	0	0	0	GAA	0	0	0	ATA	0	0	0	CAA	0	0	0	ACT	0	0	0	AAA	0	0	0	AAT	0	0	0	GGG	0	0	0
TTA	0	0	0	CCA	0	0	0	TTA	0	0	0	CAA	0	0	0	ATC	0	0	0	TTT	0	0	0	TTA	0	0	0	ACA	0	0	0	AAA	0	0	0	GAA	0	0	0
CAC	0	0	0	GAA	0	0	0	GGA	0	0	0	TTT	0	0	0	TTT	0	0	0	AAT	0	0	0	GAA	0	0	0	ATA	0	0	0	ACA	0	0	0	AAT	0	0	0
CAG	0	0	0	ATT	0	0	0	GAA	0	0	0	GGG	0	0	0	AAT	0	0	0	AAT	0	0	0	CAG	0	0	0	ATC	0	0	0	ATA	0	0	0	AAA	0	0	0
ATA	0	0	0	GTG	0	0	0	CAA	0	0	0	AAT	0	0	0	CAA	0	0	0	AAA	0	0	0	GTA	0	0	0	TTC	0	0	0	GTC	0	0	0	ACA	0	0	0
GCT	0	0	0	ATG	0	0	0	TTT	0	0	0	AAA	0	0	0	TCC	0	0	0	ACA	0	0	0	GTT	0	0	0	CAG	0	0	0	TTT	0	0	0	ATA	0	0	0
GAC	0	0	0	TTC	0	0	0	AAG	0	0	0	ACA	0	0	0	TCA	0	0	0	ATA	0	0	0	GAT	0	0	0	AAA	0	0	0	AAT	0	0	0	ATC	0	0	0
AAA	0	0	0	ACT	0	0	0	AAT	0	0	0	ATA	0	0	0	GGA	0	0	0	GTC	0	0	0	AAA	0	0	0	CCC	0	0	0	CAA	0	0	0	TTT	0	0	0
TTA	0	0	0	TTT	0	0	0	AGA	0	0	0	ATC	0	0	0	GGG	0	0	0	TTT	0	0	0	TTA	0	0	0	TCA	0	0	0	TCC	0	0	0	AAC	0	0	0
AAA	0	0	0	AAT	0	0	0	ACA	0	0	0	TTT	0	0	0	GAC	0	0	0	AAC	0	0	0	AGA	0	0	0	GGA	0	0	0	TCA	0	0	0	CAA	0	0	0
GAA	0	0	0	TGT	0	0	0	ATA	0	0	0	CAG	0	0	0	CCA	0	0	0	CAA	0	0	0	AAA	0	0	0	GGG	0	0	0	GGA	0	0	0	TCC	0	0	0
CAG	0	0	0	GCA	0	0	0	ATA	0	0	0	AAT	0	0	0	GAA	0	0	0	TCC	0	0	0	CAA	0	0	0	GAT	0	0	0	GGG	0	0	0	TCA	0	0	0
TTC	0	0	0	GGG	0	0	0	TTT	0	0	0	TCA	0	0	0	GTT	0	0	0	TCA	0	0	0	TTT	0	0	0	CCA	0	0	0	GAC	0	0	0	GGA	0	0	0
AAT	0	0	0	GAA	0	0	0	AAC	0	0	0	CCC	0	0	0	GTA	0	0	0	GGA	0	0	0	GGG	0	0	0	GAG	0	0	0	CCA	0	0	0	GGA	0	0	0
AAA	0	0	0	TTT	0	0	0	TCA	0	0	0	TCA	0	0	0	ATG	0	0	0	GGG	0	0	0	AAT	0	0	0	ATT	0	0	0	GAA	0	0	0	GAC	0	0	0
ACC	0	0	0	TTC	0	0	0	TCC	0	0	0	GGA	0	0	0	CAC	0	0	0	GAC	0	0	0	AAT	0	0	0	GAA	0	0	0	ATT	0	0	0	CCA	0	0	0
AAA	0	0	0	TAC	0	0	0	TCA	0	0	0	GGA	0	0	0	AGT	0	0	0	CCA	0	0	0	AAA	0	0	0	ACG	0	0	0	GTA	0	0	0	GAA	0	0	0
ATA	0	0	0	TGT	0	0	0	GGA	0	0	0	GAC	0	0	0	TTT	0	0	0	GAA	0	0	0	ACA	0	0	0	CAC	0	0	0	ATG	0	0	0	ATT	0	0	0
AAT	0	0	0	AAT	0	0	0	GGG	0	0	0	CCA	0	0	0	AAT	0	0	0	ATT	0	0	0	ATA	0	0	0	AGT	0	0	0	CAC	0	0	0	GTA	0	0	0
TTT	0	0	0	ACA	0	0	0	GAC	0	0	0	GAA	0	0	0	TGT	0	0	0	GTA	0	0	0	GCC	0	0	0	TTT	0	0	0	AGT	0	0	0	ATG	0	0	0
AGT	0	0	0	TCA	0	0	0	CCA	0	0	0	GTT	0	0	0	GGA	0	0	0	ATG	0	0	0	TTT	0	0	0	AAT	0	0	0	TTT	0	0	0	CAC	0	0	0
CCA	0	0	0	GAA	0	0	0	GAA	0	0	0	GTA	0	0	0	GGG	0	0	0	CAC	0	0	0	AAG	0	0	0	TGT	0	0	0	AAT	0	0	0	AGT	0	0	0
CAC	0	0	0	CTA	0	0	0	ATT	0	0	0	ATG	0	0	0	GAA	0	0	0	AGT	0	0	0	CCA	0	0	0	GGA	0	0	0	TGT	0	0	0	TTT	0	0	0
GCA	0	0	0	TTT	0	0	0	GTA	0	0	0	CAT	0	0	0	TTT	0	0	0	TTT	0	0	0	CCA	0	0	0	GGG	0	0	0	GGA	0	0	0	AAT	0	0	0
GGA	0	0	0	AAT	0	0	0	ATG	0	0	0	AGT	0	0	0	TTC	0	0	0	AAT	0	0	0	CCC	0	0	0	GAA	0	0	0	GGG	0	0	0	TGT	0	0	0
GGG	0	0	0	AGT	0	0	0	CAC	0	0	0	TTT	0	0	0	TTC	0	0	0	TGT	0	0	0	TCA	0	0	0	TTT	0	0	0	GAA	0	0	0	GGA	0	0	0
GAC	0	0	0	ACT	0	0	0	ACT	0	0	0	AAT	0	0	0	TGC	0	0	0	GCA	0	0	0	GGA	0	0	0	TTC	0	0	0	TTT	0	0	0	GGG	0	0	0
CCA	0	0	0	TGG	0	0	0	TTT	0	0	0	TGT	0	0	0	AAT	0	0	0	GGG	0	0	0	GGA	0	0	0	TAT	0	0	0	TTC	0	0	0	GAA	0	0	0
GAA	0	0	0	CAG	0	0	0	AAT	0	0	0	GCA	0	0	0	TCA	0	0	0	GAA	0	0	0	GAC	0	0	0	TGT	0	0	0	TAC	0	0	0	TTT	0	0	0
GTT	0	0	0	TTT	0	0	0	TGT	0	0	0	GGG	0	0	0	TCA	0	0	0	TTT	0	0	0	CCA	0	0	0	AAT	0	0	0	TGT	0	0	0	TTC	0	0	0
GTA	0	0	0	AAT	0	0	0	GGA	0	0	0	GAA	0	0	0	CAA	0	0	0	TTC	0	0	0	GAA	0	0	0	ACA	0	0	0	AAT	0	0	0	TAC	0	0	0
ATG	0	0	0	AAT	0	0	0	GGG	0	0	0	TTT	0	0	0	CTG	0	0	0	TAC	0	0	0	ATT	0	0	0	TCA	0	0	0	ACA	0	0	0	TGT	0	0	0
CAC	0	0	0	AAT	0	0	0	GAA	0	0	0	TTC	0	0	0	TTT	0	0	0	TGT	0	0	0	GTA	0	0	0	ACA	0	0	0	ACA	0	0	0	AAT	0	0	0
ACT	0	0	0	AAT	0	0	0	TTT	0	0	0	TAC	0	0	0	AAT	0	0	0	GAT	0	0	0	ATG	0	0	0	CTG	0	0	0	GAA	0	0	0	ACA	0	0	0
TTT	0	0	0	ACT	0	0	0	TTC	0	0	0	TGT	0	0	0	AGT	0	0	0	ACA	0	0	0	CAC	0	0	0	TTT	0	0	0	CTG	0	0	0	ACA	0	0	0
AAT	0	0	0	GGA	0	0	0	TAC	0	0	0	GAT	0	0	0	ACT	0	0	0	TCA	0	0	0	AAT	0	0	0	AAC	0	0	0	TTT	0	0	0	AAG	0	0	0
TGT	0	0	0	AAT	0	0	0	TGT	0	0	0	ACA	0	0	0	TGG	0	1	0	AAA	0	0	0	TTT	0	0	0	AGT	0	0	0	AAT	0	0	0	CTG	0	0	0
GGA	0	0	0	AAT	0	0	0	AAT	0	0	0	TCA	0	0	0	CCA	0	0	0	CTG	0	0	0	AAT	0	0	0	ACT	0	0	0	AGT	0	0	0	TTT	0	0	0
GGG	0	0	0	AGT	0	0	0	TTA	0	0	0	AAA	0	0	0	AGT	0	0	0	TTT	0	0	0	TGT	0	0	0	TGG	0	4	0	ACA	0	0	0	AAT	0	0	0
GAA	0	0	0	GCT	0	0	0	ACA	0	0	0	TTG	0	0	0	AAC	0	0	0	AAT	0	0	0	CAA	0	0	0	AAT	0	0	0	TGG	1	3	0	AGT	0	0	0
TTT	0	0	0	GAA	0	0	0	AAA	0	0	0	TTT	0	0	0	AGT	0	0	0	AGT	0	0	0	GGG	0	0	0	GCT	0	0	0	AAT	0	0	0	ACC	0	0	0
TTC	0	0	0	AGA	0	0	0	CTG	0	0	0	AAT	0	0	0	ACT	0	0	0	ACT	0	0	0	GAA	0	0	0	AAC	0	0	0	GGT	0	0	0	TGG	0	2	1
TAC	0	0	0	AAT	0	0	0	TTT	0	0	0	AGT	0	0	0	TGG	0	2	0	TGG	0	2	0	TTT	0	0	0	AGT	0	0	0	AAT	0	0	0	GAA	0	0	0
TGT	0	0	0	ATC	0	0	0	AAT	0	0	0	ACT	0	0	0	AAT	0	0	0	CCG	0	0	0	TTC	0	0	0	ACT	0	0	0	GTA	0	0	0	ACA	0	0	0
AAT	0	0	0	ACA	0	0	0	AGT	0	0	0	TGG	0	10	0	ATT	0	0	0	CCT	0	0	0	TAC	0	0	0	TGG	0	3	0	AGC	0	0	0	AAC	0	0	0
TCA	0	0	0	ATC	0	0	0	ACC	0	0	0	TCT	0	0	0	AGC	0	0	0	AAT	0	0	0	TGT	0	0	0	AAT	0	0	0	AAT	0	0	0	AGG	0	0	0
TCA	0	0	0	CCA	0	0	0	TGG	0	1	0	AAT	0	0	0	ACT	0	0	0	AGT	0	0	0	AAT	0	0	0	GAT	0	0	0	AAT	0	0	0	AGT	0	0	0
ATA	0	0	0	TGT	0	0	0	AAT	0	0	0	AAT	0	0	0	AAT	0	0	0	ACT	0	0	0	ACA	0	0	0	ACT	0	0	0	ACT	0	0	0	GAA	0	0	0
CTG	0	0	0	AGA	0	0	0	ATG	0	0	0	GAT	0	0	0	ACT	0	0	0	GTT	0	0	0	ACA	0	0	0	GAA	0	0	0	GAA	0	0	0	AGT	0	0	0
TTT	0	0	0	GTA	0	0	0	AAT	0	0	0	AGT	0	0	0	CAG	0	0	0	AAT	0	0	0	AAA	0	0	0	GGA	0	0	0	GGA	0	0	0	GCA	0	0	0
AAT	0	0	0	AGA	0	0	0	GCT	0	0	0	GTT	0	0	0	GGG	0	0	0	GGT	0	0	0	CTA	0	0	0	ACA	0	0	0	GAT	0	0	0	AAT	0	0	0
AGT	0	0	0	CAA	0	0	0	ACC	0	0	0	ATT	0	0	0	AAT	0	0	0	ACT	0	0	0	TTT	0	0	0	GAT	0	0	0	AAA	0	0	0	ACC	0	0	0
AAT	0	0	0	ATT	0	0	0	ACA	0	0	0	AAT	0	0	0	AGC	0	0	0	GAT	0	0	0	AAT	0	0	0	GAC	0	0	0	ATT	0	0	0	AGT	0	0	0
TGG	0	5	0	ATA	0	0	0	GGG	0	0	0	AGC	0	0	0	ACT	0	0	0	AAT	0	0	0	AGT	0	0	0	CAC	0	0	0	ATC	0	0	0	GAA	0	0	0
ACT	0	0	0	AAC	0	0	0	AAC	0	0	0	ACT	0	0	0	GAA	0	0	0	GGA	0	0	0	ACT	0	0	0	AAC	0	0	0	ACA	0	0	0	ACA	0	0	0
TGG	0	1	0	ATG	0	0	0	TGG	0	1	1	GAA	0	0	0	GAC	0	0	0	AGT	0	0	0	TGG	0	0	0	ACA	0	0	0	ATC	0	0	0	ATT	0	0	0
AGT	0	0	0	TGG	0	0	0	ACT	0	0	0	GTA	0	0	0	ATT	0	0	0	AAT	0	0	0	CAG	0	0	0	AAT	0	0	0	CCA	0	0	0	ATA	0	0	0
CAT	0	0	0	CAG	0	0	0	TAT	0	0	0	AAT	0	0	0	ATC	0	0	0	GAA	0	0	0	TTT	0	0	0	AAT	0	0	0	TGC	0	0	0	CTC	0	0	0
GAT	0	0	0	AGA	0	0	0	ATT	0	0	0	AAC	0	0	0	ACA	0	0	0	AAT	0	0	0	AAT	0	0	0	CTT	0	0	0	AGA	0	0	0	CCA	0	0	0
GCT	0	0	0	GTA	0	0	0	AAA	0	0	0	ACA	0	0	0	CTC	0	0	0	ATC	0	0	0	AGT	0	0	0	AAC	0	0	0	ATA	0	0	0	TGT	0	0	0
TGG	0	8	0	GGA	0	0	0	GGG	0	0	0	GTC	0	0	0	CCA	0	0	0	ACA	0	0	0	ACT	0	0	0	ATC	0	0	0	AAA	0	0	0	AGA	0	0	0
AAT	0	0	0	AAA	0	0	0	ACA	0	0	0	ATC	0	0	0	TGT	0	0	0	CTC	0	0	0	GAG	0	0	0	ACA	0	0	0	CAA	0	0	0	ATA	0	0	0
TGG	0	6	0	GCA	0	0	0	GAT	0	0	0	ACA	0	0	0	AGA	0	0	0	CAA	0	0	0	AGT	0	0	0	CTC	0	0	0	ATT	0	0	0	AGA	0	0	0
ACT	0	0	0	ATG	0	0	0	TAC	0	0	0	CTC	0	0	0	ATA	0	0	0	TGT	0	0	0	GGT	0	0	0	CAG	0	0	0	ATA	0	0	0	CAA	0	0	0
TGG	0	7	0	TAT	0	0	0	ACT	0	0	0	CCA	0	0	0	AAG	0	0	0	AGA	0	0	0	ACT	0	0	0	TGC	0	0	0	AAC	0	0	0	ATT	0	0	0
AGT	0	0	0	GCC	0	0	0	GAA	0	0	0	TGT	0	0	0	CAA	0	0	0	ATA	0	0	0	GGG	0	0	0	AGA	0	0	0	AGG	0	0	0	ATA	0	0	0
AAT	0	0	0	CCT	0	0	0	GGA	0	0	0	AGA	0	0	0	ATT	0	0	0	AAA	0	0	0	AAA	0	0	0	ATA	0	0	0	TGG	0	0	0	AAC	0	0	0
GGT	0	0	0	CCC	0	0	0	AAC	0	0	0	ATA	0	0	0	ATA	0	0	0	CAA	0	0	0	CTA	0	0	0	AAA	0	0	0	CAG	0	0	0	TTG	0	0	0
ACT	0	0	0	ATC	0	0	0	ATC	0	0	0	AAA	0	0	0	AAC	0	0	0	ATT	0	0	0	AAT	0	0	0	CAA	0	0	0	GAA	0	0	0	TGG	0	0	0
TGG	2	7	0	GCA	0	0	0	ACA	0	0	0	CAA	0	0	0	ATG	0	0	0	ATA	0	0	0	ACC	0	0	0	ATT	0	0	0	GTA	0	0	0	CAG	0	0	0
GGG	0	0	0	GGA	0	0	0	CTC	0	0	0	ATT	0	0	0	TGG	0	0	0	AAC	0	0	0	ACT	0	0	0	GTA	0	0	0	GGA	0	0	0	AGA	0	0	0
GGT	0	0	0	CAA	0	0	0	CCA	0	0	0	ATA	0	0	0	CAG	0	0	0	ATG	0	0	0	GAC	0	0	0	AAC	0	0	0	AAA	0	0	0	GTA	0	0	0
AGT	0	0	0	ATT	0	0	0	TGC	0	0	0	AAC	0	0	0	GAG	0	0	0	TGG	0	0	0	ATC	0	0	0	ATG	0	0	0	TCA	0	0	0	GGA	0	0	0
ACT	0	0	0	AGA	0	0	0	AAA	0	0	0	ATG	0	0	0	GTA	0	0	0	CAG	0	0	0	ATA	0	0	0	TGG	0	0	0	ATG	0	0	0	AAA	0	0	0
AAA	0	0	0	TGT	0	0	0	ATA	0	0	0	TGG	0	2	0	GGA	0	0	0	GAA	0	0	0	CTT	0	0	0	CAG	0	0	0	TAT	0	0	0	GCA	0	0	0
GAA	0	0	0	GTA	0	0	0	AAA	0	0	0	CAG	0	0	0	AAA	0	0	0	GTA	0	0	0	CCA	0	0	0	GAA	0	0	0	GCC	0	0	0	ATG	0	0	0
ACA	0	0	0	TCA	0	0	0	CAG	0	0	0	GAA	0	0	0	GCA	0	0	0	GGA	0	0	0	TGC	0	0	0	GTA	0	0	0	CCT	0	0	0	TAT	0	0	0
AAT	0	0	0	AAT	0	0	0	ATT	0	0	0	GTA	0	0	0	ATG	0	0	0	AAA	0	0	0	AGG	0	0	0	GGA	0	0	0	CCT	0	0	0	GCC	0	0	0
AAA	0	0	0	ATT	0	0	0	ATA	0	0	0	GGA	0	0	0	TAT	0	0	0	GCA	0	0	0	ATA	0	0	0	AAA	0	0	0	ATC	0	0	0	CCT	0	0	0
ACT	0	0	0	ACG	0	0	0	AAC	0	0	0	AAA	0	0	0	GCC	0	0	0	ATG	0	0	0	AAA	0	0	0	GCA	0	0	0	AGC	0	0	0	CCT	0	0	0
GAA	0	0	0	GGG	0	0	0	ATG	0	0	0	GCA	0	0	0	CCT	0	0	0	TAT	0	0	0	CAA	0	0	0	ATG	0	0	0	GGA	0	0	0	ATC	0	0	0
GGA	0	0	0	ATG	0	0	0	TGG	0	1	0	ATG	0	0	0	CCC	0	0	0	GCC	0	0	0	ATT	0	0	0	TAT	0	0	0	ATA	0	0	0	AGA	0	0	0
AAT	0	0	0	CTA	0	0	0	CAG	0	0	0	TAT	0	0	0	ATC	0	0	0	CCT	0	0	0	GTA	0	0	0	GCC	0	0	0	ATT	0	0	0	GGA	0	0	0
GTC	0	0	0	TTA	0	0	0	GAA	0	0	0	GCC	0	0	0	CAA	0	0	0	CCC	0	0	0	AAC	0	0	0	CCT	0	0	0	AGT	0	0	0	CAA	0	0	0
ACC	0	0	0	ACA	0	0	0	GTA	0	0	0	CCG	0	0	0	GGA	0	0	0	ATT	0	0	0	ATG	0	0	0	CCC	0	0	0	TGT	0	0	0	ATT	0	0	0
CTC	0	0	0	AGA	0	0	0	GGA	0	0	0	CCC	0	0	0	CAA	0	0	0	AAA	0	0	0	TGG	0	0	0	ATT	0	0	0	TCA	0	0	0	AAC	0	0	0
ACC	0	0	0	GAT	0	0	0	AAA	0	0	0	ATC	0	0	0	ATT	0	0	0	GGA	0	0	0	CAG	0	0	0	AGA	0	0	0	TCA	0	0	0	TGC	0	0	0
CTC	0	0	0	GGT	0	0	0	GCA	0	0	0	AGA	0	0	0	AGA	0	0	0	CTA	0	0	0	GAA	0	0	0	GGA	0	0	0	AAT	0	0	0	TCA	0	0	0
CAA	0	0	0	GGT	0	0	0	ATG	0	0	0	GGA	0	0	0	TGT	0	0	0	ATT	0	0	0	GTA	0	0	0	CAA	0	0	0	ATT	0	0	0	TCA	0	0	0
TGT	0	0	0	AAT	0	0	0	TAT	0	0	0	CAA	0	0	0	TCA	0	0	0	AAA	0	0	0	GGA	0	0	0	ATT	0	0	0	ACA	0	0	0	AAT	0	0	0
AGA	0	0	0	GAT	0	0	0	GCC	0	0	0	ATT	0	0	0	TCA	0	0	0	TGC	0	0	0	AAA	0	0	0	AGA	0	0	0	GGG	0	0	0	ATT	0	0	0
ATA	0	0	0	GGT	0	0	0	CCT	0	0	0	AAC	0	0	0	AAT	0	0	0	TCA	0	0	0	GCA	0	0	0	TGT	0	0	0	TTG	0	0	0	ACA	0	0	0
AAA	0	0	0	GGT	0	0	0	CCC	0	0	0	TGT	0	0	0	ATT	0	0	0	TCA	0	0	0	ATG	0	0	0	ACA	0	0	0	CTA	0	0	0	GGG	0	0	0
CAA	0	0	0	AAT	0	0	0	ATC	0	0	0	TCA	0	0	0	ACA	0	0	0	AAT	0	0	0	TAT	0	0	0	TCA	0	0	0	TTA	0	0	0	CTA	0	0	0
ATT	0	0	0	AAC	0	0	0	AGT	0	0	0	TCA	0	0	0	GGG	0	0	0	ATC	0	0	0	GCC	0	0	0	AAC	0	0	0	ACA	0	0	0	ATA	0	0	0
ATA	0	0	0	AGC	0	0	0	GGA	0	0	0	AAT	0	0	0	CTG	0	0	0	ACA	0	0	0	CCT	0	0	0	ATT	0	0	0	AGA	0	0	0	TTA	0	0	0
AAC	0	0	0	ACG	0	0	0	CAA	0	0	0	ATT	0	0	0	CTA	0	0	0	GGG	0	0	0	CCA	0	0	0	ACA	0	0	0	GAT	0	0	0	ACA	0	0	0
ATG	0	0	0	AAC	0	0	0	ATT	0	0	0	ACA	0	0	0	TTA	0	0	0	CTG	0	0	0	GTC	0	0	0	GGG	0	0	0	GGT	0	0	0	AGA	0	0	0
TGG	0	0	0	GTG	0	0	0	AGA	0	0	0	GGG	0	0	0	ACA	0	0	0	CTG	0	0	0	ACA	0	0	0	GTG	0	0	0	GGT	0	0	0	GAT	0	0	0
CAA	0	0	0	AGC	0	0	0	TGT	0	0	0	CTG	0	0	0	AGA	0	0	0	ATA	0	0	0	GGA	0	0	0	TTA	0	0	0	AAT	0	0	0	GGT	0	0	0
GAA	0	0	0	GAG	0	0	0	TCA	0	0	0	TTA	0	0	0	GAT	0	0	0	GCA	0	0	0	ATA	0	0	0	TTA	0	0	0	ACA	0	0	0	GGG	0	0	0
GTA	0	0	0	ATC	0	0	0	TCA	0	0	0	TTA	0	0	0	GGT	0	0	0	AGA	0	0	0	ATT	0	0	0	ACA	0	0	0	GGG	0	0	0	AAT	0	0	0
GGG	0	0	0	TTC	0	0	0	AAT	0	0	0	ACA	0	0	0	GGT	0	0	0	GAT	0	0	0	AGT	0	0	0	AGA	0	0	0	AAC	0	0	0	GAT	0	0	0
AAA	0	0	0	AGA	0	0	0	ATT	0	0	0	AGA	0	0	0	ATA	0	0	0	GGT	0	0	0	TGT	0	0	0	GAT	0	0	0	AAC	0	0	0	AAT	0	0	0
GCA	0	0	0	CCG	0	0	0	ACA	0	0	0	GAT	0	0	0	AAC	0	0	0	GGT	0	0	0	TTA	0	0	0	GGG	0	0	0	GCC	0	0	0	GAT	0	0	0
ATG	0	0	0	GCA	0	0	0	GGG	0	0	0	GGT	0	0	0	AAT	0	0	0	AAT	0	0	0	TCA	0	0	0	GGG	0	0	0	ACC	0	0	0	ACT	0	0	0
TAT	0	0	0	GGA	0	0	0	CTG	0	0	0	GGT	0	0	0	ACA	0	0	0	AGT	0	0	0	AAT	0	0	0	AAT	0	0	0	GAG	0	0	0	AAT	0	0	0
GCC	0	0	0	GGA	0	0	0	ATA	0	0	0	AAC	0	0	0	AAT	0	0	0	GGT	0	0	0	ATT	0	0	0	AAT	0	0	0	ATC	0	0	0	AAT	0	0	0
CCT	0	0	0	GAG	0	0	0	ATA	0	0	0	AAT	0	0	0	AAT	0	0	0	AAT	0	0	0	ACA	0	0	0	AAT	0	0	0	TTC	0	0	0	ACT	0	0	0
CCC	0	0	0	ATG	0	0	0	ACA	0	0	0	GCC	0	0	0	ACT	0	0	0	AAC	0	0	0	GGA	0	0	0	AAC	0	0	0	AGA	0	0	0	GAG	0	0	0
ATC	0	0	0	AGG	0	0	0	AGA	0	0	0	ACC	0	0	0	GAA	0	0	0	ACT	0	0	0	CTG	0	0	0	ACA	0	0	0	CCT	0	0	0	ACC	0	0	0
AGT	0	0	0	GAC	0	0	0	GAT	0	0	0	AAT	0	0	0	ACC	0	0	0	ACT	0	0	0	CTA	0	0	0	AGA	0	0	0	GGA	0	0	0	TTT	0	0	0
GGA	0	0	0	AAT	0	0	0	GGT	0	0	0	GAG	0	0	0	TTC	0	0	0	GAG	0	0	0	ATA	0	0	0	AAC	0	0	0	GGA	0	0	0	AGA	0	0	0
CCA	0	0	0	TGG	1	2	0	GGT	0	0	0	ACT	0	0	0	AGA	0	0	0	ATC	0	0	0	ACA	0	0	0	GGG	0	0	0	GGA	0	0	0	CCT	0	0	0
ATT	0	0	0	AGA	0	0	0	ATT	0	0	0	TTC	0	0	0	CCA	0	0	0	TTC	0	0	0	AGA	0	0	0	AAT	0	0	0	GAT	0	0	0	GGA	0	0	0
AGA	0	0	0	AGT	0	0	0	AAT	0	0	0	AGA	0	0	0	GGA	0	0	0	AGA	0	0	0	GAT	0	0	0	GAG	0	0	0	ATG	0	0	0	GGA	0	0	0
TGT	0	0	0	GAA	0	0	0	AAT	0	0	0	CCG	0	0	0	GGA	0	0	0	CCT	0	0	0	GGT	0	0	0	ACT	0	0	0	AGG	0	0	0	GGA	0	0	0
AAA	0	0	0	TTA	0	0	0	ACT	0	0	0	GCA	0	0	0	GGA	0	0	0	TGG	2	0	0	GGT	0	0	0	TTC	0	0	0	GAC	0	0	0	GAT	0	0	0
TCA	0	0	0	TAT	0	0	0	ACC	0	0	0	GGA	0	0	0	AAT	0	0	0	GGA	0	0	0	AAT	0	0	0	AGA	0	0	0	AAT	0	0	0	ATG	0	0	0
AAC	0	0	0	AAA	0	0	0	AAC	0	0	0	GGA	0	0	0	ATG	0	0	0	GGA	0	0	0	GAT	0	0	0	CCT	0	0	0	TGG	0	0	1	AGG	0	0	0
ATT	0	0	0	TAC	0	0	0	GAG	0	0	0	GAT	0	0	0	AAG	0	0	0	GAT	0	0	0	AAT	0	0	0	GGA	0	0	0	AGA	0	0	0	GAC	0	0	0
ACA	0	0	0	AAA	0	0	0	ACC	0	0	0	ATG	0	0	0	GAT	0	0	0	ATG	0	0	0	AAG	0	0	0	GGA	0	0	0	AGT	0	0	0	AAT	0	0	0
GGG	0	0	0	GTA	0	0	0	ATC	0	0	0	AGG	0	0	0	AAT	0	0	0	AGG	0	0	0	ACC	0	0	0	GGA	0	0	0	GAA	0	0	0	TGG	0	3	0
ATG	0	0	0	GTA	0	0	0	GAG	0	0	0	GAC	0	0	0	TGG	0	1	2	GAC	0	0	0	AAC	0	0	0	GAT	0	0	0	TTA	0	0	0	AGA	0	0	0
ATA	0	0	0	AAA	0	0	0	ACC	0	0	0	AAT	0	0	0	AGA	0	0	0	AAT	0	0	0	AAC	0	0	0	ATG	0	0	0	TAT	0	0	0	AAT	0	0	0
TTA	0	0	0	ATT	0	0	0	TTC	0	0	0	TGG	4	7	0	AGC	0	0	0	TGG	0	0	0	ACT	0	0	0	AGG	0	0	0	AAA	0	0	0	GAA	0	0	0
ACA	0	0	0	GAA	0	0	0	AGA	0	0	0	AGA	0	0	0	GAA	0	0	0	AGA	0	0	0	GAG	0	0	0	GAC	0	0	0	TAT	0	0	0	TTA	0	0	0
AGA	0	0	0	CCA	0	0	0	CCT	0	0	0	AGT	0	0	0	TTG	0	0	0	AGT	0	0	0	ATC	0	0	0	AAT	0	0	0	AAA	0	0	0	TAT	0	0	0
GAT	0	0	0	TTA	0	0	0	GGA	0	0	0	GAA	0	0	0	TAT	0	0	0	GAG	0	0	0	TTT	0	0	0	TGG	0	3	1	GTA	0	0	0	AAA	0	0	0
GGG	0	0	0	GGG	0	0	0	GGA	0	0	0	TTA	0	0	0	AAA	0	0	0	TTA	0	0	0	AGA	0	0	0	AGA	0	0	0	GTA	0	0	0	TAT	0	0	0
GGT	0	0	0	ATA	0	0	0	GGA	0	0	0	TAT	0	0	0	TAC	0	0	0	TAC	0	0	0	CCT	0	0	0	AGT	0	0	0	AAA	0	0	0	AAA	0	0	0
AAT	0	0	0	GCG	0	0	0	GAT	0	0	0	AAA	0	0	0	AAA	0	0	0	AAA	0	0	0	GGA	0	0	0	GAA	0	0	0	ATT	0	0	0	GTG	0	0	0
GAT	0	0	0	CCC	0	0	0	ATG	0	0	0	TAC	0	0	0	GTA	0	0	0	TAT	0	0	0	GGA	0	0	0	TTA	0	0	0	GAA	0	0	0	GTA	0	0	0
AAT	0	0	0	ACC	0	0	0	AGG	0	0	0	AAA	0	0	0	GTA	0	0	0	AAA	0	0	0	GGA	0	0	0	TAT	0	0	0	CCA	0	0	0	CAA	0	0	0
GGT	0	0	0	AGG	0	0	0	GAC	0	0	0	GTA	0	0	0	CAA	0	0	0	GTA	0	0	0	AAT	0	0	0	AAA	0	0	0	ATA	0	0	0	ATT	0	0	0
ACT	0	0	0	GCA	0	0	0	AAT	0	0	0	GTA	0	0	0	ATT	0	0	0	GTG	0	0	0	ATG	0	0	0	TAT	0	0	0	GGA	0	0	0	GAA	0	0	0
GAC	0	0	0	AAG	0	0	0	TGG	1	0	1	AGA	0	0	0	GAA	0	0	0	AAA	0	0	0	AAG	0	0	0	AAG	0	0	0	GTA	0	0	0	CCA	0	0	0
AAC	0	0	0	AGA	0	0	0	AGA	0	0	0	ATT	0	0	0	CCA	0	0	0	ATT	0	0	0	GAC	0	0	0	GTA	0	0	0	GCA	0	0	0	ATA	0	0	0
AGC	0	0	0	AGA	0	0	0	AGT	0	0	0	GAA	0	0	0	TTA	0	0	0	GAA	0	0	0	AAT	0	0	0	GTA	0	0	0	CCC	0	0	0	GGA	0	0	0
AGT	0	0	0	GTG	0	0	0	GAA	0	0	0	CCA	0	0	0	GGA	0	0	0	CCA	0	0	0	TGG	0	0	0	CAA	0	0	0	ACC	0	0	0	CTG	0	0	0
GAG	0	0	0	GTG	0	0	0	TTA	0	0	0	CTA	0	0	0	GTA	0	0	0	TTA	0	0	0	AGA	0	0	0	ATT	0	0	0	AAG	0	0	0	GCA	0	0	0
ACC	0	0	0	CAG	0	0	0	TAT	0	0	0	GGA	0	0	0	GCA	0	0	0	GGG	0	0	0	AGC	0	0	0	GAA	0	0	0	GCA	0	0	0	CCC	0	0	0
TTC	0	0	0	AGA	0	0	0	AAA	0	0	0	ATA	0	0	0	CCC	0	0	0	TTA	0	0	0	GAA	0	0	0	CCA	0	0	0	AAG	0	0	0	ACC	0	0	0
AGA	0	0	0	GAA	0	0	0	TAT	0	0	0	GCA	0	0	0	ACC	0	0	0	GCA	0	0	0	TTA	0	0	0	TTA	0	0	0	AGA	0	0	0	AAG	0	0	0
CCT	0	0	0	AAA	0	0	0	AAA	0	0	0	CCC	0	0	0	AAG	0	0	0	CCC	0	0	0	TAT	0	0	0	GGA	0	0	0	AGA	0	0	0	GCA	0	0	0
GGG	0	0	0	AGA	0	0	0	GTA	0	0	0	ACC	0	0	0	GCA	0	0	0	ACC	0	0	0	AAA	0	0	0	ATA	0	0	0	GTG	0	0	0	AAG	0	0	0
GGA	0	0	0	GCA	0	0	0	GTA	0	0	0	AAG	0	0	0	AAG	0	0	0	AAG	0	0	0	TAT	0	0	0	GCA	0	0	0	GTG	0	0	0	AGA	0	0	0
GGA	0	0	0	GTG	0	0	0	AGA	0	0	0	GCA	0	0	0	AGA	0	0	0	GCA	0	0	0	AAA	0	0	0	CCC	0	0	0	CAG	0	0	0	AGA	0	0	0
GAT	0	0	0	GGA	0	0	0	ATT	0	0	0	AAG	0	0	0	AGA	0	0	0	CAG	0	0	0	GTA	0	0	0	ACC	0	0	0	AGA	0	0	0	GTG	0	0	0
ATG	0	0	0	ATA	0	0	0	GAA	0	0	0	AGA	0	0	0	GCG	0	0	0	AGA	0	0	0	GTA	0	0	0	AAG	0	0	0	GAA	0	0	0	GTG	0	0	0
AGG	0	0	0	GGA	0	0	0	CCA	0	0	0	AGA	0	0	0	GTG	0	0	0	AGA	0	0	0	AAA	0	0	0	GCA	0	0	0	AAA	0	0	0	CAG	0	0	0
GAT	0	0	0	GCT	0	0	0	TTA	0	0	0	GTG	0	0	0	CAG	0	0	0	GTG	0	0	0	ATT	0	0	0	AAG	0	0	0	AGA	0	0	0	AGA	0	0	0
AAT	0	0	0	GTG	0	0	0	GGA	0	0	0	GTG	0	0	0	AGA	0	0	0	GTG	0	0	0	GAA	0	0	0	AGA	0	0	0	GCA	0	0	0	GAA	0	0	0
TGG	1	2	0	TTC	0	0	0	ATA	0	0	0	CAA	0	0	0	GAA	0	0	0	CAG	0	0	0	CCA	0	0	0	AGA	0	0	0	ATA	0	0	0	AAA	0	0	0
AGA	0	0	0	CTT	0	0	0	GCA	0	0	0	AGA	0	0	0	AAA	0	0	0	AGA	0	0	0	ATA	0	0	0	GTG	0	0	0	GGA	0	0	0	AGA	0	0	0
AGT	0	0	0	GGG	0	0	0	CCC	0	0	0	GAA	0	0	0	AGA	0	0	0	GAG	0	0	0	GGA	0	0	0	GTG	0	0	0	CTA	0	0	0	GCA	0	0	0
GAA	0	0	0	TTC	0	0	0	ACC	0	0	0	AAA	0	0	0	GCA	0	0	0	AAA	0	0	0	ATA	0	0	0	CAG	0	0	0	GGA	0	0	0	GTA	0	0	0
TTA	0	0	0	TTG	0	0	0	AAG	0	0	0	AGA	0	0	0	ATA	0	0	0	AGA	0	0	0	GCA	0	0	0	AGA	0	0	0	GCT	0	0	0	ACC	0	0	0
TAC	0	0	0	GGA	0	0	0	GCA	0	0	0	GCA	0	0	0	GGA	0	0	0	GCA	0	0	0	CCC	0	0	0	GAA	0	0	0	TTG	0	0	0	ATA	0	0	0
AAA	0	0	0	GCA	0	0	0	AAG	0	0	0	GTG	0	0	0	CTA	0	0	0	GTG	0	0	0	ACC	0	0	0	AAA	0	0	0	TTC	0	0	0	GGA	0	0	0
TAT	0	0	0	GCA	0	0	0	AGA	0	0	0	GGA	0	0	0	GGA	0	0	0	GGA	0	0	0	AAG	0	0	0	AGA	0	0	0	CTT	0	0	0	GCT	0	0	0
AAA	0	0	0	GGA	0	0	0	AGA	0	0	0	ATA	0	0	0	ACT	0	0	0	ATA	0	0	0	GCA	0	0	0	GCA	0	0	0	GGG	0	0	0	TTG	0	0	0
GTA	0	0	0	AGC	0	0	0	GTG	0	0	0	GGA	0	0	0	ATG	0	0	0	GGA	0	0	0	AAA	0	0	0	GTG	0	0	0	TTC	0	0	0	TTC	0	0	0
GTA	0	0	0	ACT	0	0	0	GTG	0	0	0	GCT	0	0	0	TTC	0	0	0	GCC	0	0	0	AGA	0	0	0	GGA	0	0	0	TTG	0	0	0	CTT	0	0	0
AAA	0	0	0	ATG	0	0	0	CAG	0	0	0	GTG	0	0	0	CTT	0	0	0	GTG	0	0	0	AGA	0	0	0	CTA	0	0	0	GGA	0	0	0	GGG	0	0	0
ATT	0	0	0	GGC	0	0	0	AGA	0	0	0	TTC	0	0	0	GGG	0	0	0	TTC	0	0	0	GTG	0	0	0	GGA	0	0	0	GCA	0	0	0	TTC	0	0	0
GAA	0	0	0	GCA	0	0	0	GAG	0	0	0	CTT	0	0	0	TTC	0	0	0	CTT	0	0	0	GTG	0	0	0	GCT	0	0	0	GCA	0	0	0	TTA	0	0	0
CCA	0	0	0	GCA	0	0	0	AAA	0	0	0	GGG	0	0	0	TTG	0	0	0	GGG	0	0	0	CAG	0	0	0	GTG	0	0	0	GGA	0	0	0	AGA	0	0	0
TTA	0	0	0	TCA	0	0	0	AGA	0	0	0	TTT	0	0	0	GGA	0	0	0	TTC	0	0	0	AGA	0	0	0	TTC	0	0	0	AGC	0	0	0	GCA	0	0	0
GGA	0	0	0	ATG	0	0	0	GCA	0	0	0	CTG	0	0	0	GCA	0	0	0	TTG	0	0	0	GAA	0	0	0	CTT	0	0	0	ACT	0	0	0	GCA	0	0	0
GTA	0	0	0	ATG	0	0	0	ATA	0	0	0	GGA	0	0	0	GCA	0	0	0	GGA	0	0	0	AAA	0	0	0	GGG	0	0	0	ATG	0	0	0	GGA	0	0	0
GCA	0	0	0	CTG	0	0	0	GGA	0	0	0	GCA	0	0	0	GGA	0	0	0	GCA	0	0	0	AGA	0	0	0	TTC	0	0	0	GGC	0	0	0	AGC	0	0	0
CCC	0	0	0	ACG	0	0	0	TTT	0	0	0	GCA	0	0	0	AGC	0	0	0	GCA	0	0	0	GCA	0	0	0	TTG	0	0	0	GCA	0	0	0	ACT	0	0	0
ACC	0	0	0	GTA	0	0	0	GGA	0	0	0	GGA	0	0	0	ACT	0	0	0	GGA	0	0	0	ATA	0	0	0	GGA	0	0	0	GCG	0	0	0	ATA	0	0	0
AAG	0	0	0	CAG	0	0	0	GCT	0	0	0	AGC	0	0	0	ATG	0	0	0	AGC	0	0	0	GTG	0	0	0	GCA	0	0	0	TCA	0	0	0	GGC	0	0	0
GCA	0	0	0	GCT	0	0	0	TTG	0	0	0	ACG	0	0	0	GGC	0	0	0	ACT	0	0	0	GGA	0	0	0	GCC	0	0	0	GTG	0	0	0	GCA	0	0	0
AAA	0	0	0	AGA	0	0	0	TTC	0	0	0	ATG	0	0	0	GCA	0	0	0	ATG	0	0	0	ATA	0	0	0	GGA	0	0	0	ACG	0	0	0	GCG	0	0	0
AGA	0	0	0	CAA	0	0	0	CTT	0	0	0	GGC	0	0	0	GCG	0	0	0	GGC	0	0	0	GGA	0	0	0	AGC	0	0	0	CTG	0	0	0	TCA	0	0	0
AGA	0	0	0	CTA	0	0	0	GGG	0	0	0	GCA	0	0	0	TCA	0	0	0	GCA	0	0	0	GCT	0	0	0	ACT	0	0	0	ACG	0	0	0	ATG	0	0	0
GTG	0	0	0	TTG	0	0	0	TTC	0	0	0	GCG	0	0	0	ATG	0	0	0	GCG	0	0	0	GTG	0	0	0	ATG	0	0	0	GTA	0	0	0	GCG	0	0	0
GTG	0	0	0	TCT	0	0	0	TTG	0	0	0	TCA	0	0	0	ACG	0	0	0	TCA	0	0	0	TTC	0	0	0	GGC	0	0	0	CAG	0	0	0	CTG	0	0	0
CAG	0	0	0	GGT	0	0	0	GGA	0	0	0	TTG	0	0	0	CTG	0	0	0	TTG	0	0	0	CTT	0	0	0	GCA	0	0	0	GCC	0	0	0	ACG	0	0	0
AGA	0	0	0	ATA	0	0	0	GCA	0	0	0	ACG	0	0	0	ACG	0	0	0	ACG	0	0	0	GGG	0	0	0	GCG	0	0	0	AGA	0	0	0	GTA	0	0	0
GAA	0	0	0	GTG	0	0	0	GCA	0	0	0	CTG	0	0	0	GTA	0	0	0	CTG	0	0	0	TTC	0	0	0	TCA	0	0	0	CAA	0	0	0	CAG	0	0	0
AAA	0	0	0	CAA	0	0	0	GGA	0	0	0	ACG	0	0	0	CAG	0	0	0	ACG	0	0	0	TTG	0	0	0	CTG	0	0	0	TTA	0	0	0	GCC	0	0	0
AGA	0	0	0	CAG	0	0	0	AGC	0	0	0	GTA	0	0	0	GCC	0	0	0	GTA	0	0	0	GGA	0	0	0	ACG	0	0	0	TTG	0	0	0	AGA	0	0	0
GAT	0	0	0	CAG	0	0	0	ACT	0	0	0	CAG	0	0	0	AGA	0	0	0	CAG	0	0	0	GCA	0	0	0	CTG	0	0	0	TCT	0	0	0	CAA	0	0	0
TTA	0	0	0	AAC	0	0	0	ATG	0	0	0	GCC	0	0	0	CAA	0	0	0	GCC	0	0	0	GCA	0	0	0	ACG	0	0	0	GGT	0	0	0	TTA	0	0	0
GGA	0	0	0	AAT	0	0	0	GGC	0	0	0	AGA	0	0	0	TTA	0	0	0	AGA	0	0	0	GGA	0	0	0	GTA	0	0	0	ATA	0	0	0	TTG	0	0	0
TTT	0	0	0	CTG	0	0	0	GCA	0	0	0	CTA	0	0	0	TTG	0	0	0	TTA	0	0	0	AGC	0	0	0	CAG	0	0	0	GTG	0	0	0	TCT	0	0	0
GGA	0	0	0	TTG	0	0	0	GCG	0	0	0	TTA	0	0	0	TCT	0	0	0	TTA	0	0	0	ACT	0	0	0	GCC	0	0	0	CAA	0	0	0	GGT	0	0	0
GCT	0	0	0	AGA	0	0	0	TCA	0	0	0	TTG	0	0	0	GGT	0	0	0	TTA	0	0	0	ATG	0	0	0	AGA	0	0	0	CAG	0	0	0	ATA	0	0	0
TTG	0	0	0	GCT	0	0	0	CTG	0	0	0	TCT	0	0	0	ATA	0	0	0	TCT	0	0	0	GGC	0	0	0	CTA	0	0	0	CAG	0	0	0	GTG	0	0	0
TTC	0	0	0	ATT	0	0	0	ACG	0	0	0	GGT	0	0	0	GTG	0	0	0	GGT	0	0	0	GCA	0	0	0	TTA	0	0	0	AAC	0	0	0	CAA	0	0	0
CTT	0	0	0	GAG	0	0	0	CTG	0	0	0	ATA	0	0	0	CAA	0	0	0	ATA	0	0	0	GCA	0	0	0	TTG	0	0	0	AAT	0	0	0	CAG	0	0	0
GGG	0	0	0	GCG	0	0	0	ACG	0	0	0	GTG	0	0	0	CAG	0	0	0	GTG	0	0	0	TCA	0	0	0	TCT	0	0	0	TTG	0	0	0	CAG	0	0	0
TTC	0	0	0	CAA	0	0	0	GTA	0	0	0	CAG	0	0	0	CAG	0	0	0	CAA	0	0	0	ATA	0	0	0	GGT	0	0	0	CTG	0	0	0	AGC	0	0	0
TTG	0	0	0	CAA	0	0	0	CAG	0	0	0	CAG	0	0	0	AAC	0	0	0	CAG	0	0	0	ACG	0	0	0	ATA	0	0	0	AGG	0	0	0	AAT	0	0	0
GGA	0	0	0	CAT	0	0	0	GCC	0	0	0	CAG	0	0	0	AAT	0	0	0	CAG	0	0	0	CTG	0	0	0	GTG	0	0	0	GCT	0	0	0	CTG	0	0	0
GCA	0	0	0	CTG	0	0	0	AGA	0	0	0	AAC	0	0	0	CTG	0	0	0	AAC	0	0	0	ACG	0	0	0	CAA	0	0	0	ATT	0	0	0	CTA	0	0	0
GCA	0	0	0	TTG	0	0	0	CAA	0	0	0	AAT	0	0	0	CTG	0	0	0	AAT	0	0	0	GTA	0	0	0	CAG	0	0	0	GAG	0	0	0	AGA	0	0	0
GGA	0	0	0	CAA	0	0	0	TTA	0	0	0	CTG	0	0	0	AGA	0	0	0	CTG	0	0	0	CAA	0	0	0	CAA	0	0	0	GCG	0	0	0	GCT	0	0	0
AGC	0	0	0	CTC	0	0	0	TTG	0	0	0	CTG	0	0	0	GCT	0	0	0	CTG	0	0	0	GCC	0	0	0	AAC	0	0	0	CAG	0	0	0	ATT	0	0	0
ACT	0	0	0	ACA	0	0	0	TCT	0	0	0	AGG	0	0	0	ATT	0	0	0	AGA	0	0	0	AGA	0	0	0	AAT	0	0	0	CAG	0	0	0	GAG	0	0	0
ATG	0	0	0	GTC	0	0	0	GGT	0	0	0	GCT	0	0	0	GAG	0	0	0	GCT	0	0	0	CAG	0	0	0	TTG	0	0	0	CAT	0	0	0	GCG	0	0	0
GGC	0	0	0	TGG	2	2	1	ATA	0	0	0	ATT	0	0	0	GCG	0	0	0	ATT	0	0	0	CTA	0	0	0	CTG	0	0	0	CTG	0	0	0	CAA	0	0	0
GCA	0	0	0	GGC	0	0	0	GTG	0	0	0	GAG	0	0	0	CAA	0	0	0	GAG	0	0	0	TTG	0	0	0	AGA	0	0	0	TTG	0	0	0	CAG	0	0	0
GCG	0	0	0	ATC	0	0	0	CAA	0	0	0	GCG	0	0	0	CAG	0	0	0	GCG	0	0	0	TCT	0	0	0	GCT	0	0	0	CAA	0	0	0	CAT	0	0	0
TCA	0	0	0	AAA	0	0	0	CAG	0	0	0	CAA	0	0	0	CAT	0	0	0	CAA	0	0	0	GGT	0	0	0	ATT	0	0	0	CTC	0	0	0	CTG	0	0	0
ATA	0	0	0	CAG	0	0	0	CAG	0	0	0	CAG	0	0	0	CTG	0	0	0	CAA	0	0	0	ATA	0	0	0	GAG	0	0	0	ACA	0	0	0	TTG	0	0	0
ACG	0	0	0	CTC	0	0	0	AAC	0	0	0	CAT	0	0	0	TTG	0	0	0	CAT	0	0	0	GTG	0	0	0	GCG	0	0	0	GTC	0	0	0	CAA	0	0	0
CTG	0	0	0	CAA	0	0	0	AAT	0	0	0	CTG	0	0	0	CAA	0	0	0	CTG	0	0	0	CAA	0	0	0	CAA	0	0	0	TGG	1	2	1	CTC	0	0	0
ACG	0	0	0	GCA	0	0	0	TTG	0	0	0	TTG	0	0	0	CTC	0	0	0	TTG	0	0	0	CAG	0	0	0	CAG	0	0	0	GGC	0	0	0	ACA	0	0	0
GCA	0	0	0	AGA	0	0	0	CTG	0	0	0	CAA	0	0	0	ACA	0	0	0	CAA	0	0	0	CAG	0	0	0	CAT	0	0	0	ATC	0	0	0	GTC	0	0	0
CAG	0	0	0	GTC	0	0	0	AGG	0	0	0	CTC	0	0	0	GTC	0	0	0	CTC	0	0	0	AAC	0	0	0	CTG	0	0	0	AAG	0	0	0	TGG	6	0	1
GCC	0	0	0	CTG	0	0	0	GCT	0	0	0	ACA	0	0	0	TGG	0	2	0	ACA	0	0	0	AAT	0	0	0	TTG	0	0	0	CAG	0	0	0	GGC	0	0	0
AGA	0	0	0	GCT	0	0	0	ATT	0	0	0	GTC	0	0	0	GGC	0	0	0	GTC	0	0	0	CTG	0	0	0	CAA	0	0	0	CTC	0	0	0	ATC	0	0	0
CAA	0	0	0	GTG	0	0	0	GAG	0	0	0	TGG	8	5	3	ATT	0	0	0	TGG	0	2	0	CTG	0	0	0	CTC	0	0	0	CAG	0	0	0	AAG	0	0	0
TTA	0	0	0	GAA	0	0	0	GCG	0	0	0	GGC	0	0	0	AAG	0	0	0	GGC	0	0	0	AGG	0	0	0	ACA	0	0	0	GCA	0	0	0	CAG	0	0	0
TTG	0	0	0	AGA	0	0	0	CAG	0	0	0	ATC	0	0	0	CAG	0	0	0	ATC	0	0	0	GCT	0	0	0	GTC	0	0	0	AGA	0	0	0	CTC	0	0	0
TCT	0	0	0	TAC	0	0	0	CAG	0	0	0	AAG	0	0	0	CTC	0	0	0	AAA	0	0	0	GTT	0	0	0	TGG	3	1	0	GTC	0	0	0	CAG	0	0	0
GGT	0	0	0	CTA	0	0	0	CAT	0	0	0	CAG	0	0	0	CAG	0	0	0	CAG	0	0	0	GAG	0	0	0	GGC	0	0	0	CTG	0	0	0	GCA	0	0	0
ATA	0	0	0	AAG	0	0	0	ATG	0	0	0	CTC	0	0	0	GCA	0	0	0	CTC	0	0	0	GCG	0	0	0	ATC	0	0	0	GCT	0	0	0	AGA	0	0	0
GTG	0	0	0	GAT	0	0	0	TTG	0	0	0	CAG	0	0	0	AGA	0	0	0	CAG	0	0	0	CAA	0	0	0	AAG	0	0	0	CTG	0	0	0	GTC	0	0	0
CAA	0	0	0	CAA	0	0	0	CAA	0	0	0	GCA	0	0	0	GTC	0	0	0	GCA	0	0	0	CAG	0	0	0	CAG	0	0	0	GAA	0	0	0	CTA	0	0	0
CAG	0	0	0	CAG	0	0	0	CTC	0	0	0	AGA	0	0	0	CTG	0	0	0	AGA	0	0	0	CAT	0	0	0	CTC	0	0	0	AGA	0	0	0	GCT	0	0	0
CAA	0	0	0	CTC	0	0	0	ACA	0	0	0	GTC	0	0	0	GCT	0	0	0	GTC	0	0	0	CTG	0	0	0	CAG	0	0	0	TAC	0	0	0	GTA	0	0	0
AGT	0	0	0	CTA	0	0	0	GTC	0	0	0	CTG	0	0	0	GTG	0	0	0	CTG	0	0	0	TTG	0	0	0	GCA	0	0	0	CTA	0	0	0	GAA	0	0	0
AAT	0	0	0	GGG	0	0	0	TGG	1	1	0	GCT	0	0	0	GAA	0	0	0	GCT	0	0	0	CAA	0	0	0	AGA	0	0	0	CGG	0	0	0	ACA	0	0	0
TTG	0	0	0	ATT	0	0	0	GGC	0	0	0	GTA	0	0	0	AGA	0	0	0	ATA	0	0	0	CTC	0	0	0	GTC	0	0	0	GAT	0	0	0	TAC	0	0	0
CTG	0	0	0	TGG	3	0	1	ATC	0	0	0	GAA	0	0	0	TAC	0	0	0	GAA	0	0	0	ACA	0	0	0	CTG	0	0	0	CAA	0	0	0	CTA	0	0	0
ATG	0	0	0	GGT	0	0	0	AAG	0	0	0	AGA	0	0	0	CTC	0	0	0	AGA	0	0	0	GTC	0	0	0	GCT	0	0	0	CAG	0	0	0	CAA	0	0	0
GCT	0	0	0	TGC	0	0	0	CAG	0	0	0	TAC	0	0	0	AAG	0	0	0	TAC	0	0	0	TGG	1	0	0	GTG	0	0	0	CTC	0	0	0	GAT	0	0	0
GTT	0	0	0	TCT	0	0	0	CTC	0	0	0	CTA	0	0	0	GAT	0	0	0	CTA	0	0	0	GGC	0	0	0	GAG	0	0	0	CTG	0	0	0	CAA	0	0	0
GAG	0	0	0	GGA	0	0	0	CAG	0	0	0	AGG	0	0	0	CAA	0	0	0	AAG	0	0	0	ATC	0	0	0	AGA	0	0	0	GGG	0	0	0	CAG	0	0	0
GCG	0	0	0	AAA	0	0	0	GCA	0	0	0	GAT	0	0	0	CAG	0	0	0	GAT	0	0	0	AAA	0	0	0	TAC	0	0	0	ATT	0	0	0	CTC	0	0	0
CAA	0	0	0	CTC	0	0	0	AGA	0	0	0	CAA	0	0	0	CTC	0	0	0	CAA	0	0	0	CAG	0	0	0	CTA	0	0	0	TGG	2	2	1	CTA	0	0	0
CAG	0	0	0	ATC	0	0	0	GTC	0	0	0	CAG	0	0	0	CTA	0	0	0	CAG	0	0	0	CTC	0	0	0	CAG	0	0	0	GGT	0	0	0	AAG	0	0	0
AAG	0	0	0	TGC	0	0	0	CTG	0	0	0	CTC	0	0	0	GGG	0	0	0	CTC	0	0	0	CAG	0	0	0	GAT	0	0	0	TGC	0	0	0	ATT	0	0	0
CTG	0	0	0	ACC	0	0	0	GCT	0	0	0	CTG	0	0	0	ATT	0	0	0	CTG	0	0	0	GCA	0	0	0	CAA	0	0	0	TCT	0	0	0	TGG	6	0	3
TTG	0	0	0	ACT	0	0	0	GTG	0	0	0	GGG	0	0	0	TGG	0	0	3	GGG	0	0	0	AGA	0	0	0	CAG	0	0	0	GGA	0	0	0	GGT	0	0	0
CAA	0	0	0	GCT	0	0	0	GAA	0	0	0	ATT	0	0	0	GGT	0	0	0	ATT	0	0	0	GTC	0	0	0	CGC	0	0	0	AAA	0	0	0	TGC	0	0	0
CTC	0	0	0	GTG	0	0	0	AGT	0	0	0	TGG	13	3	3	TGC	0	0	0	TGG	3	0	0	CTG	0	0	0	CTG	0	0	0	CTC	0	0	0	TCT	0	0	0
ACA	0	0	0	CCT	0	0	0	TAC	0	0	0	GGT	0	0	0	TCT	0	0	0	GGT	0	0	0	GCT	0	0	0	GGG	0	0	0	ATT	0	0	0	GGA	0	0	0
GTC	0	0	0	TGG	0	4	0	CTA	0	0	0	TGC	0	0	0	GGA	0	0	0	TGC	0	0	0	CTG	0	0	0	CTT	0	0	0	TGC	0	0	0	AAA	0	0	0
TGG	3	3	0	AAT	0	0	0	AAG	0	0	0	TCT	0	0	0	AAA	0	0	0	TCT	0	0	0	GAA	0	0	0	TGG	3	2	1	ACC	0	0	0	CTC	0	0	0
GGC	0	0	0	ACT	0	0	0	GAT	0	0	0	GGA	0	0	0	CTC	0	0	0	GGA	0	0	0	GGA	0	0	0	GGC	0	0	0	ACT	0	0	0	ATT	0	0	0
ATC	0	0	0	AGC	0	0	0	CAA	0	0	0	AAA	0	0	0	ATT	0	0	0	AAA	0	0	0	TAC	0	0	0	TGC	0	0	0	ACT	0	0	0	TGC	0	0	0
AAG	0	0	0	TGG	1	3	1	CAG	0	0	0	CTC	0	0	0	TGC	0	0	0	CTC	0	0	0	CTA	0	0	0	ACT	0	0	0	GTG	0	0	0	ACC	0	0	0
CAG	0	0	0	AGT	0	0	0	CTC	0	0	0	ATT	0	0	0	ACC	0	0	0	ATT	0	0	0	AGG	0	0	0	GGA	0	0	0	CCT	0	0	0	ACT	0	0	0
CTC	0	0	0	AAT	0	0	0	CTG	0	0	0	TGC	0	0	0	ACT	0	0	0	TGC	0	0	0	GAT	0	0	0	AAA	0	0	0	TGG	1	2	0	ACC	0	0	0
CAG	0	0	0	AAA	0	0	0	GGG	0	0	0	ACC	0	0	0	TCT	0	0	0	ACC	0	0	0	CAA	0	0	0	CTC	0	0	0	AAT	0	0	0	GTG	0	0	0
GCA	0	0	0	TCT	0	0	0	ATT	0	0	0	ACT	0	0	0	GTA	0	0	0	ACT	0	0	0	CAG	0	0	0	ATC	0	0	0	AAT	0	0	0	CCT	0	0	0
AGA	0	0	0	TAT	0	0	0	TGG	1	0	0	ACT	0	0	0	CGG	0	0	0	GCT	0	0	0	CTC	0	0	0	TGC	0	0	0	AGT	0	0	0	TGG	0	7	0
GTC	0	0	0	GAT	0	0	0	GGT	0	0	0	GTG	0	0	0	TGG	1	1	0	GTG	0	0	0	CTA	0	0	0	ACC	0	0	0	TGG	4	0	0	AAT	0	0	0
CTG	0	0	0	TAT	0	0	0	TGC	0	0	0	CCT	0	0	0	AAT	0	0	0	CCT	0	0	0	GGA	0	0	0	ACT	0	0	0	AGT	0	0	0	GCT	0	0	0
GCT	0	0	0	ATT	0	0	0	TCT	0	0	0	TGG	2	10	2	ACC	0	0	0	TGG	1	1	0	ATT	0	0	0	GCT	0	0	0	AAT	0	0	0	AGT	0	0	0
GTG	0	0	0	TGG	3	0	1	GGA	0	0	0	AAT	0	0	0	AGT	0	0	0	AAT	0	0	0	TGG	1	0	0	GTG	0	0	0	AAT	0	0	0	TGG	1	2	0
GAA	0	0	0	GGT	0	0	0	AAA	0	0	0	ACT	0	0	0	TGG	1	0	0	ACT	0	0	0	GGT	0	0	0	CCT	0	0	0	AAA	0	0	0	AGT	0	0	0
AGA	0	0	0	AAC	0	0	0	CTC	0	0	0	AGT	0	0	0	AGT	0	0	0	AGT	0	0	0	TGC	0	0	0	TGG	0	4	0	ACA	0	0	0	AAT	0	0	0
TAC	0	0	0	ATG	0	0	0	ATC	0	0	0	TGG	2	10	1	AAT	0	0	0	TGG	2	1	0	TCT	0	0	0	AAT	0	0	0	GAG	0	0	0	AAA	0	0	0
CTA	0	0	0	ACC	0	0	0	TGC	0	0	0	AGT	0	0	0	AGA	0	0	0	AGT	0	0	0	GGA	0	0	0	GTT	0	0	0	TTA	0	0	0	TCT	0	0	0
AGG	0	0	0	TGG	0	3	1	ACC	0	0	0	AAT	0	0	0	ACT	0	0	0	AAT	0	0	0	AAA	0	0	0	AGT	0	0	0	AGC	0	0	0	TTA	0	0	0
GAT	0	0	0	ATG	0	0	0	ACT	0	0	0	AAA	0	0	0	CTG	0	0	0	AAA	0	0	0	ATC	0	0	0	TGG	1	1	0	CAG	0	0	0	GAT	0	0	0
CAA	0	0	0	GCG	0	0	0	GCT	0	0	0	AGT	0	0	0	GAT	0	0	0	AGT	0	0	0	ATT	0	0	0	AGT	0	0	0	ATT	0	0	0	GCG	0	0	0
CGG	0	0	0	TGG	1	2	0	GTG	0	0	0	CTG	0	0	0	GAC	0	0	0	CTA	0	0	0	TGC	0	0	0	AAT	0	0	0	TGG	2	3	0	ATT	0	0	0
CTC	0	0	0	GAA	0	0	0	CCT	0	0	0	AGT	0	0	0	ATA	0	0	0	GAC	0	0	0	ACC	0	0	0	AAA	0	0	0	GAT	0	0	0	TGG	4	1	1
CTG	0	0	0	AGA	0	0	0	TGG	0	1	1	GAG	0	0	0	TGG	1	0	1	CAT	0	0	0	ACT	0	0	0	TCT	0	0	0	AAC	0	0	0	GAT	0	0	0
GGG	0	0	0	GAA	0	0	0	AAT	0	0	0	ATT	0	0	0	GGT	0	0	0	ATT	0	0	0	ACT	0	0	0	CTG	0	0	0	ATG	0	0	0	AAC	0	0	0
ATT	0	0	0	ATT	0	0	0	ACT	0	0	0	TGG	12	7	1	AAC	0	0	0	TGG	1	2	0	GTG	0	0	0	GAT	0	0	0	ACC	0	0	0	ATG	0	0	0
TGG	5	0	3	GAC	0	0	0	AGT	0	0	0	GAT	0	0	0	ATG	0	0	0	AAT	0	0	0	CCT	0	0	0	CAG	0	0	0	TGG	0	3	0	ACC	0	0	0
GGT	0	0	0	AAT	0	0	0	TGG	1	0	0	AAC	0	0	0	ACC	0	0	0	AAC	0	0	0	TGG	0	2	0	ATT	0	0	0	AAG	0	0	0	TGG	0	5	0
TGC	0	0	0	TAC	0	0	0	AGT	0	0	0	ATG	0	0	0	TGG	0	1	1	ATG	0	0	0	AAT	0	0	0	TGG	1	5	0	GAC	0	0	0	AAC	0	0	0
TCT	0	0	0	ACA	0	0	0	AAT	0	0	0	ACC	0	0	0	ATG	0	0	0	ACT	0	0	0	ACT	0	0	0	AAT	0	0	0	TGG	1	2	0	CAG	0	0	0
GGA	0	0	0	AGC	0	0	0	AGA	0	0	0	TGG	1	11	1	CAG	0	0	0	TGG	1	3	0	AGT	0	0	0	AAC	0	0	0	GAA	0	0	0	TGG	2	4	0
AAA	0	0	0	TTG	0	0	0	ACT	0	0	0	ATG	0	0	0	TGG	2	0	0	ATG	0	0	0	TGG	2	1	0	ATG	0	0	0	AGA	0	0	0	GAG	0	0	0
CTC	0	0	0	ATA	0	0	0	CTA	0	0	0	GAA	0	0	0	GAA	0	0	0	CAG	0	0	0	GGT	0	0	0	ACC	0	0	0	GAA	0	0	0	AAA	0	0	0
ATC	0	0	0	TAC	0	0	0	AAT	0	0	0	TGG	5	11	1	AAA	0	0	0	TGG	2	1	0	CGT	0	0	0	TGG	0	4	0	ATT	0	0	0	GAA	0	0	0
TGC	0	0	0	ACT	0	0	0	GAT	0	0	0	GAG	0	0	0	GAA	0	0	0	GAA	0	0	0	AAT	0	0	0	ATG	0	0	0	GGC	0	0	0	ATT	0	0	0
ACC	0	0	0	TTA	0	0	0	ATT	0	0	0	AGA	0	0	0	ATT	0	0	0	AGA	0	0	0	AGA	0	0	0	GAG	0	0	0	AAT	0	0	0	AGC	0	0	0
ACT	0	0	0	ATT	0	0	0	TGG	1	1	0	GAA	0	0	0	GAC	0	0	0	GAA	0	0	0	TCT	0	0	0	TGG	4	1	1	TAT	0	0	0	AAG	0	0	0
ACT	0	0	0	GAA	0	0	0	AAT	0	0	0	ATT	0	0	0	AAT	0	0	0	ATT	0	0	0	TAC	0	0	0	GAA	0	0	0	ACA	0	0	0	TAC	0	0	0
GTG	0	0	0	GAA	0	0	0	AAC	0	0	0	GAC	0	0	0	TAC	0	0	0	GAC	0	0	0	CAG	0	0	0	AGA	0	0	0	AAT	0	0	0	ACA	0	0	0
CCT	0	0	0	TCG	0	0	0	ATG	0	0	0	AAC	0	0	0	ACA	0	0	0	AAT	0	0	0	GAA	0	0	0	GAA	1	0	0	ATA	0	0	0	GGA	0	0	0
TGG	0	4	0	CAG	0	0	0	ACC	0	0	0	TAC	0	0	0	AAA	0	0	0	TAC	0	0	0	ATT	0	0	0	ATT	0	0	0	ATA	0	0	0	GTA	0	0	0
AAT	0	0	0	AAC	0	0	0	TGG	0	1	0	ACA	0	0	0	GTA	0	0	0	ACA	0	0	0	TGG	1	0	0	AAT	0	0	0	TAC	0	0	0	ATA	0	0	0
ACT	0	0	0	CAA	0	0	0	CAG	0	0	0	GAC	0	0	0	ATA	0	0	0	GGC	0	0	0	GAT	0	0	0	AAT	0	0	0	AAA	0	0	0	TAC	0	0	0
AGT	0	0	0	CAA	0	0	0	CAA	0	0	0	ATA	0	0	0	TAC	0	0	0	CTC	0	0	0	AAC	0	0	0	TAC	0	0	0	TTA	0	0	0	ACA	0	0	0
TGG	1	2	3	GAA	0	0	0	TGG	0	1	1	ATA	0	0	0	AGC	0	0	0	ATA	0	0	0	ATG	0	0	0	ACA	0	0	0	ATT	0	0	0	TTA	0	0	0
AGT	0	0	0	AAG	0	0	0	GAA	0	0	0	TAC	0	0	0	TTA	0	0	0	TAC	0	0	0	ACC	0	0	0	GAC	0	0	0	GAG	0	0	0	ATT	0	0	0
AAT	0	0	0	AAT	0	0	0	AAA	0	0	0	ACC	0	0	0	ATT	0	0	0	ACC	0	0	0	TGG	0	1	0	TTA	0	0	0	GAA	0	0	0	GAA	0	0	0
AGA	0	0	0	GAA	0	0	0	GAA	0	0	0	CTA	0	0	0	GAA	0	0	0	CTA	0	0	0	ATG	0	0	0	ATA	0	0	0	TCG	0	0	0	GAC	0	0	0
ACT	0	0	0	CAA	0	0	0	ATT	0	0	0	CTT	0	0	0	GAT	0	0	0	CTT	0	0	0	CAA	0	0	0	TAC	0	0	0	CAA	0	0	0	TCA	0	0	0
CAT	0	0	0	GAA	0	0	0	GAG	0	0	0	GAA	0	0	0	GCG	0	0	0	GAA	0	0	0	TGG	0	2	0	ACT	0	0	0	AAC	0	0	0	CAG	0	0	0
GAT	0	0	0	TTA	0	0	0	AAT	0	0	0	CAA	0	0	0	CAA	0	0	0	GAT	0	0	0	GAA	0	0	0	TTA	0	0	0	CAG	0	0	0	AGC	0	0	0
GAC	0	0	0	TTG	0	0	0	CAC	0	0	0	TCG	0	0	0	AAC	0	0	0	TCG	0	0	0	AAA	0	0	0	ATT	0	0	0	CAA	0	0	0	CAA	0	0	0
ATT	0	0	0	GAA	0	0	0	ACA	0	0	0	CAA	0	0	0	AAA	0	0	0	CAA	0	0	0	GAA	0	0	0	GAA	0	0	0	GAA	0	0	0	CAA	0	0	0
TGG	2	5	1	TTG	0	0	0	ACC	0	0	0	AAC	0	0	0	CAA	0	0	0	AAC	0	0	0	ATT	0	0	0	GAC	0	0	0	AAG	0	0	0	GAA	0	0	0
GAA	0	0	0	GAT	0	0	0	ACA	0	0	0	CAA	0	0	0	GAA	0	0	0	CAA	0	0	0	GGC	0	0	0	TCG	0	0	0	AAT	0	0	0	AAG	0	0	0
AAC	0	0	0	AAG	0	0	0	ATA	0	0	0	CAA	0	0	0	AAG	0	0	0	CAA	0	0	0	AAT	0	0	0	CAA	0	0	0	GAA	0	0	0	AAT	0	0	0
CTG	0	0	0	TGG	0	1	0	TAC	0	0	0	GAA	0	0	0	AAT	0	0	0	GAA	0	0	0	TAC	0	0	0	AAC	0	0	0	CAA	0	0	0	GAA	0	0	0
ACC	0	0	0	GCA	0	0	0	ACC	0	0	0	AAG	0	0	0	GAA	0	0	0	AAG	0	0	0	ACA	0	0	0	CAA	0	0	0	GAA	0	0	0	CAA	0	0	0
TGG	0	5	0	AGT	0	0	0	TTA	0	0	0	AAT	0	0	0	CAA	0	0	0	AAT	0	0	0	GAC	0	0	0	CAA	0	0	0	TTA	0	0	0	GAA	0	0	0
ATG	0	0	0	TTG	0	0	0	ATT	0	0	0	GAA	0	0	0	GAA	0	0	0	GAA	0	0	0	TTA	0	0	0	GAA	0	0	0	TTG	0	0	0	TTA	0	0	0
CAG	0	0	0	TGG	0	3	1	ACA	0	0	0	CAA	0	0	0	TTA	0	0	0	CAA	0	0	0	ATA	0	0	0	AAG	0	0	0	GAA	0	0	0	TTA	0	0	0
TGG	4	3	0	AAT	0	0	0	AAA	0	0	0	GAA	0	0	0	TTG	0	0	0	GAA	0	0	0	TAC	0	0	0	AAT	0	0	0	TTG	0	0	0	GAA	0	0	0
GAA	0	0	0	TGG	0	4	0	TCG	0	0	0	TTA	0	0	0	GAA	0	0	0	TTA	0	0	0	TCC	0	0	0	GAA	0	0	0	GAT	0	0	0	TTA	0	0	0
AGA	0	0	0	TTT	0	0	0	CAA	0	0	0	TTG	0	0	0	TTG	0	0	0	TTG	0	0	0	TTG	0	0	0	CAA	0	0	0	AAA	0	0	0	GAT	0	0	0
GAA	0	0	0	AGC	0	0	0	ATC	0	0	0	GCA	0	0	0	GAT	0	0	0	GCA	0	0	0	CTT	0	0	0	GAC	0	0	0	TGG	0	2	0	AAG	0	0	0
ATT	0	0	0	ATA	0	0	0	CAA	0	0	0	TTA	0	0	0	CAG	0	0	0	TTA	0	0	0	GAA	0	0	0	TTA	0	0	0	GCA	0	0	0	TGG	0	6	0
GAC	0	0	0	TCA	0	0	0	CAA	0	0	0	GAT	0	0	0	TGG	0	1	1	GAT	0	0	0	GAA	0	0	0	TTG	0	0	0	AAT	0	0	0	GCA	0	0	0
AAC	0	0	0	AAT	0	0	0	GAA	0	0	0	AAG	0	0	0	GCA	0	0	0	AAG	0	0	0	TCG	0	0	0	GAA	0	0	0	TTG	0	0	0	AGT	0	0	0
TAC	0	0	0	TGG	0	0	0	CAG	0	0	0	TGG	2	7	0	AGT	0	0	0	TGG	1	3	0	CAG	0	0	0	TTC	0	0	0	TGG	0	4	0	TTG	0	0	0
ACA	0	0	0	CTG	0	0	0	AAT	0	0	0	GCA	0	0	0	TTG	0	0	0	GCA	0	0	0	ACC	0	0	0	GAT	0	0	0	AAT	0	0	0	TGG	1	6	0
GAC	0	0	0	TGG	0	1	0	GAA	0	0	0	AGT	0	0	0	TGG	1	1	2	AAT	0	0	0	CAG	0	0	0	AAA	0	0	0	TGG	0	2	0	AAT	0	0	0
ACA	0	0	0	TAT	0	0	0	AAA	0	0	0	TTG	0	0	0	AAT	0	0	0	TTG	0	0	0	CAA	0	0	0	TGG	0	4	0	TTT	0	0	0	TGG	1	7	0
ATA	0	0	0	ATA	0	0	0	GAC	0	0	0	TGG	4	10	1	TGG	0	1	0	TGG	1	2	1	GAA	0	0	0	GCA	0	0	0	GAT	0	0	0	TTT	0	0	0
TAC	0	0	0	AGA	0	0	0	TTA	0	0	0	AAT	0	0	0	TTT	0	0	0	AAT	0	0	0	AAG	0	0	0	AAT	0	0	0	ATA	0	0	0	GAT	0	0	0
AAA	0	0	0	CTA	0	0	0	TTG	0	0	0	TGG	0	15	0	GAC	0	0	0	TGG	1	2	0	AAT	0	0	0	TTG	0	0	0	TCA	0	0	0	ATA	0	0	0
TTA	0	0	0	TTC	0	0	0	CAA	0	0	0	TTT	0	0	0	ATA	0	0	0	TTT	0	0	0	GAA	0	0	0	TGG	1	3	0	AAC	0	0	0	ACA	0	0	0
CTT	0	0	0	ATA	0	0	0	TTG	0	0	0	GAC	0	0	0	TCA	0	0	0	GAC	0	0	0	AAA	0	0	0	AAT	0	0	0	TGG	0	1	0	AGC	0	0	0
GCG	0	0	0	ATG	0	0	0	GAT	0	0	0	ATA	0	0	0	AAC	0	0	0	ATA	0	0	0	GAA	0	0	0	TGG	0	3	0	CTG	0	0	0	TGG	0	2	0
GAA	0	0	0	ATA	0	0	0	CAA	0	0	0	TCA	0	0	0	TGG	0	1	0	TCA	0	0	0	TTA	0	0	0	TTT	0	0	0	TGG	0	2	0	CTG	0	0	0
TCG	0	0	0	GTA	0	0	0	TGG	0	1	0	AAT	0	0	0	CTG	0	0	0	AAC	0	0	0	TTG	0	0	0	AAC	0	0	0	TAT	0	0	0	TGG	0	6	0
CAG	0	0	0	GGA	0	0	0	GCA	0	0	0	TGG	0	6	0	TGG	0	2	0	TGG	0	2	0	GAA	0	0	0	ATA	0	0	0	ATA	0	0	0	TAT	0	0	0
AAC	0	0	0	GGC	0	0	0	AGT	0	0	0	CTG	0	0	0	TAT	0	0	0	CTG	0	0	0	TTG	0	0	0	TCA	0	0	0	AAA	0	0	0	ATA	0	0	0
CAG	0	0	0	TTG	0	0	0	TTG	0	0	0	TGG	0	7	0	ATA	0	0	0	TGG	0	2	0	GAT	0	0	0	AAT	0	0	0	ATA	0	0	0	AAA	0	0	0
CAA	0	0	0	GTA	0	0	0	TGG	0	1	2	TAT	0	0	0	AAA	0	0	0	TAT	0	0	0	AAA	0	0	0	TGG	0	0	0	TTC	0	0	0	ATA	0	0	0
GAA	0	0	0	GGT	0	0	0	AAT	0	0	0	ATA	0	0	0	ATA	0	0	0	ATA	0	0	0	TGG	0	1	0	CTG	0	0	0	ATA	0	0	0	TTC	0	0	0
GAG	0	0	0	TTA	0	0	0	TGG	0	1	0	AAA	0	0	0	TTC	0	0	0	AGA	0	0	0	GCA	0	0	0	TGG	0	2	0	ATG	0	0	0	ATA	0	0	0
AAT	0	0	0	AGA	0	0	0	TTT	0	0	0	ATA	0	0	0	ATA	0	0	0	ATA	0	0	0	AAT	0	0	0	TAT	0	0	0	ATA	0	0	0	ATG	0	0	0
GAA	0	0	0	ATA	0	0	0	AGC	0	0	0	TTC	0	0	0	ATG	0	0	0	TTC	0	0	0	TTG	0	0	0	ATA	0	0	0	GTA	0	0	0	ATA	0	0	0
AAA	0	0	0	GTT	0	0	0	ATA	0	0	0	ATA	0	0	0	ATA	0	0	0	ATA	0	0	0	TGG	0	1	0	AAA	0	0	0	GGA	0	0	0	GTA	0	0	0
GAA	0	0	0	TTT	0	0	0	ACA	0	0	0	ATG	0	0	0	GTA	0	0	0	ATG	0	0	0	AAT	0	0	0	ATA	0	0	0	GGC	0	0	0	AGA	0	0	0
TTA	0	0	0	GCT	0	0	0	AAG	0	0	0	ATA	0	0	0	GGA	0	0	0	ATA	0	0	0	TGG	0	1	0	TTC	0	0	0	TTG	0	0	0	AGC	0	0	0
TTG	0	0	0	GTA	0	0	0	TGG	0	1	0	GTA	0	0	0	GGC	0	0	0	GTA	0	0	0	TTT	0	0	0	ATA	0	0	0	GTA	0	0	0	TTG	0	0	0
GAA	0	0	0	CTT	0	0	0	CTG	0	0	0	GGA	0	0	0	TTG	0	0	0	GGA	0	0	0	AAC	0	0	0	ATG	0	0	0	GGT	0	0	0	GTA	0	0	0
TTA	0	0	0	TCT	0	0	0	TGG	0	1	0	GGC	0	0	0	ATA	0	0	0	GGC	0	0	0	ATA	0	0	0	ATA	0	0	0	TTA	0	0	0	AGT	0	0	0
AAT	0	0	0	ATA	0	0	0	TAT	0	0	0	TTG	0	0	0	GGT	0	0	0	ATG	0	0	0	TCA	0	0	0	GTA	0	0	0	AGA	0	0	0	TTA	0	0	0
AAA	0	0	0	GTA	0	0	0	ATA	0	0	0	ATA	0	0	0	TTA	0	0	0	ATA	0	0	0	AAT	0	0	0	GGA	0	0	0	ATA	0	0	0	AAA	0	0	0
TGG	1	3	0	AAT	0	0	0	AAA	0	0	0	GGT	0	0	0	AGA	0	0	0	GGT	0	0	0	TGG	0	0	0	GGC	0	0	0	GTT	0	0	0	ATA	0	0	0
GCA	0	0	0	AGA	0	0	0	ATA	0	0	0	TTA	0	0	0	ATA	0	0	0	TTA	0	0	0	CTG	0	0	0	TTG	0	0	0	TTT	0	0	0	GTT	0	0	0
AGT	0	0	0	GTT	0	0	0	TTC	0	0	0	AGA	0	0	0	GTT	0	0	0	AGA	0	0	0	TGG	0	1	0	ATA	0	0	0	ACT	0	0	0	TTT	0	0	0
TTG	0	0	0	AGG	0	0	0	ATA	0	0	0	ATA	0	0	0	TTT	0	0	0	ATA	0	0	0	TAT	0	0	0	GGT	0	0	0	GTA	0	0	0	GCT	0	0	0
TGG	0	5	1	CAG	0	0	0	ATG	0	0	0	GTT	0	0	0	GCT	0	0	0	GTT	0	0	0	ATA	0	0	0	TTA	0	0	0	CTT	0	0	0	GTA	0	0	0
AAT	0	0	0	GGA	0	0	0	ATA	0	0	0	TTT	0	0	0	GTA	0	0	0	TTT	0	0	0	AAA	0	0	0	AGA	0	0	0	TCT	0	0	0	TTT	0	0	0
TGG	0	5	0	TAT	0	0	0	GTA	0	0	0	ACT	0	0	0	CTC	0	0	0	ACT	0	0	0	ATA	0	0	0	ATA	0	0	0	GTA	0	0	0	TCT	0	0	0
TTT	0	0	0	TCA	0	0	0	GGA	0	0	0	GTA	0	0	0	TCT	0	0	0	GTA	0	0	0	TTC	0	0	0	GTT	0	0	0	GTG	0	0	0	ATA	0	0	0
GAC	0	0	0	CCA	0	0	0	GGC	0	0	0	CTT	0	0	0	ATA	0	0	0	CTT	0	0	0	ATA	0	0	0	TTT	0	0	0	AAT	0	0	0	GTG	0	0	0
ATA	0	0	0	TTG	0	0	0	TTG	0	0	0	TCT	0	0	0	GTG	0	0	0	TCC	0	0	0	ATG	0	0	0	GCT	0	0	0	AGA	0	0	0	AAT	0	0	0
ACA	0	0	0	TCA	0	0	0	ATA	0	0	0	TTA	0	0	0	AAT	0	0	0	ATA	0	0	0	ATA	0	0	0	GTG	0	0	0	GTT	0	0	0	AGA	0	0	0
AAC	0	0	0	TTT	0	0	0	GGT	0	0	0	GTG	0	0	0	AGA	0	0	0	GTA	0	0	0	GTA	0	0	0	CTT	0	0	0	AGG	0	0	0	GTT	0	0	0
TGG	0	1	0	CAG	0	0	0	TTA	0	0	0	AAT	0	0	0	GTT	0	0	0	AAT	0	0	0	GGA	0	0	0	TCT	0	0	0	CAG	0	0	0	AGG	0	0	0
CTG	0	0	0	ACC	0	0	0	AGA	0	0	0	AGA	0	0	0	AGG	0	0	0	AGA	0	0	0	GGC	0	0	0	ATA	0	0	0	GGA	0	0	0	CAG	0	0	0
TGG	0	4	0	CGC	0	0	0	ATA	0	0	0	GTT	0	0	0	CAG	0	0	0	GTT	0	0	0	TTA	0	0	0	GTG	0	0	0	TAC	0	0	0	GGA	0	0	0
TAT	0	0	0	CTC	0	0	0	GTT	0	0	0	AGG	0	0	0	GGA	0	0	0	AGG	0	0	0	GTA	0	0	0	AAT	0	0	0	TCA	0	0	0	TAT	0	0	0
ATA	0	0	0	CCA	0	0	0	TTT	0	0	0	CAG	0	0	0	TAC	0	0	0	CAG	0	0	0	GGT	0	0	0	AGA	0	0	0	CCA	0	0	0	TCA	0	0	0
AAA	0	0	0	ACC	0	0	0	ACT	0	0	0	GGA	0	0	0	TCA	0	0	0	GGA	0	0	0	TTA	0	0	0	GTT	0	0	0	TTA	0	0	0	CCA	0	0	0
ATA	0	0	0	CAG	0	0	0	GTA	0	0	0	TAC	0	0	0	CCC	0	0	0	TAT	0	0	0	AGA	0	0	0	AGG	0	0	0	TCG	0	0	0	TTA	0	0	0
TTC	0	0	0	AGG	0	0	0	ATT	0	0	0	TCA	0	0	0	TTA	0	0	0	TCA	0	0	0	ATA	0	0	0	CAG	0	0	0	TTT	0	0	0	TCA	0	0	0
ATA	0	0	0	GGA	0	0	0	TCT	0	0	0	CCA	0	0	0	TCG	0	0	0	CCA	0	0	0	GTT	0	0	0	GGA	0	0	0	CAG	0	0	0	TTC	0	0	0
ATG	0	0	0	CCC	0	0	0	ATA	0	0	0	TTG	0	0	0	TTT	0	0	0	TTA	0	0	0	TTT	0	0	0	TAC	0	0	0	ATC	0	0	0	CAG	0	0	0
ATA	0	0	0	GAA	0	0	0	GTG	0	0	0	TCA	0	0	0	CAG	0	0	0	TCG	0	0	0	GCT	0	0	0	TCA	0	0	0	CGC	0	0	0	ACC	0	0	0
GTA	0	0	0	AGG	0	0	0	AAT	0	0	0	TTT	0	0	0	ACC	0	0	0	TTT	0	0	0	GTA	0	0	0	CCA	0	0	0	CCC	0	0	0	CGC	0	0	0
GGA	0	0	0	CCA	0	0	0	AGA	0	0	0	CAG	0	0	0	CAC	0	0	0	CAG	0	0	0	CTT	0	0	0	CTA	0	0	0	CCA	0	0	0	CTC	0	0	0
GGC	0	0	0	GAA	0	0	0	GCT	0	0	0	ACC	0	0	0	CTC	0	0	0	ACC	0	0	0	TCT	0	0	0	TCG	0	0	0	GCT	0	0	0	CCA	0	0	0
TTA	0	0	0	GGA	0	0	0	AGG	0	0	0	CGC	0	0	0	CAA	0	0	0	CGC	0	0	0	ATA	0	0	0	TTT	0	0	0	CCG	0	0	0	GCT	0	0	0
ATA	0	0	0	ATC	0	0	0	CAG	0	0	0	TGC	0	0	0	GCT	0	0	0	CTC	0	0	0	ATG	0	0	0	CAG	0	0	0	AGG	0	0	0	CCG	0	0	0
GGT	0	0	0	GAA	0	0	0	GGA	0	0	0	CCA	0	0	0	CCG	0	0	0	CCA	0	0	0	AAT	0	0	0	ACC	0	0	0	GGA	0	0	0	AGG	0	0	0
TTA	0	0	0	GAA	0	0	0	TAC	0	0	0	GTC	0	0	0	AGG	0	0	0	ACC	0	0	0	AGA	0	0	0	CGC	0	0	0	CCC	0	0	0	GGA	0	0	0
AGA	0	0	0	GAA	0	0	0	TCA	0	0	0	CCG	0	0	0	GGA	0	0	0	CCG	0	0	0	GTT	0	0	0	CTC	0	0	0	GAC	0	0	0	CCC	0	0	0
ATA	0	0	0	GGT	0	0	0	CCA	0	0	0	GGG	0	0	0	CCC	0	0	0	AGG	0	0	0	AGG	0	0	0	CCA	0	0	0	AGG	0	0	0	GAC	0	0	0
ATT	0	0	0	GGA	0	0	0	TTG	0	0	0	GGA	0	0	0	GAA	0	0	0	GGA	0	0	0	CAG	0	0	0	ACC	0	0	0	CCC	0	0	0	AGG	0	0	0
TTT	0	0	0	GAG	0	0	0	TCG	0	0	0	CCC	0	0	0	AGG	0	0	0	CCC	0	0	0	GGA	0	0	0	CAG	0	0	0	GAA	0	0	0	CCC	0	0	0
ACT	0	0	0	CGA	0	0	0	TTC	0	0	0	GAC	0	0	0	CCC	0	0	0	GAC	0	0	0	TAC	0	0	0	AGG	0	0	0	GGA	0	0	0	GAA	0	0	0
GTA	0	0	0	GAC	0	0	0	CAG	0	0	0	AGG	0	0	0	GAA	0	0	0	AGG	0	0	0	TCA	0	0	0	GGA	0	0	0	ACC	0	0	0	GGA	0	0	0
CTT	0	0	0	AGA	0	0	0	ACC	0	0	0	CCC	0	0	0	GGA	0	0	0	CCC	0	0	0	CCC	0	0	0	CCC	0	0	0	GAA	0	0	0	ATC	0	0	0
TCT	0	0	0	GAC	0	0	0	CGC	0	0	0	GAA	0	0	0	ATA	0	0	0	GAA	0	0	0	TTA	0	0	0	GAC	0	0	0	GAA	0	0	0	GAA	0	0	0
ATA	0	0	0	AGA	0	0	0	CTC	0	0	0	GGA	0	0	0	GAA	0	0	0	GGA	0	0	0	TCG	0	0	0	AGG	0	0	0	GAA	0	0	0	GAA	0	0	0
GTG	0	0	0	TCC	0	0	0	CCA	0	0	0	ATC	0	0	0	GAA	0	0	0	ATC	0	0	0	TTT	0	0	0	CCC	0	0	0	GGT	0	0	0	GAA	0	0	0
AAT	0	0	0	ACG	0	0	0	ACA	0	0	0	GAA	0	0	0	GAA	0	0	0	GAA	0	0	0	CAG	0	0	0	GAA	0	0	0	GGA	0	0	0	GGT	0	0	0
AGA	0	0	0	CGA	0	0	0	ACT	0	0	0	GAA	0	0	0	GGT	0	0	0	GAA	0	0	0	ACC	0	0	0	GGA	0	0	0	GAG	0	0	0	GGA	0	0	0
GTT	0	0	0	TTA	0	0	0	CCG	0	0	0	GAA	0	0	0	GGA	0	0	0	GAA	0	0	0	CGC	0	0	0	ACC	0	0	0	AGA	0	0	0	GAA	0	0	0
AGG	0	0	0	GTG	0	0	0	AGG	0	0	0	GGT	0	0	0	GAC	0	0	0	GGT	0	0	0	CCC	0	0	0	GAA	0	0	0	GAC	0	0	0	CAA	0	0	0
CAG	0	0	0	GAC	0	0	0	GGA	0	0	0	GGA	0	0	0	AGA	0	0	0	GGA	0	0	0	CCA	0	0	0	GAA	0	0	0	AGA	0	0	0	GAC	0	0	0
GGA	0	0	0	GGA	0	0	0	CCC	0	0	0	GAG	0	0	0	GAC	0	0	0	GAG	0	0	0	GCT	0	0	0	GAA	0	0	0	GAC	0	0	0	AGA	0	0	0
TAT	0	0	0	TTC	0	0	0	GAC	0	0	0	AGA	0	0	0	AAA	0	0	0	GGA	0	0	0	CAG	0	0	0	GGT	0	0	0	AGA	0	0	0	GGC	0	0	0
TCA	0	0	0	TTG	0	0	0	AGG	0	0	0	GGC	0	0	0	GGC	0	0	0	GAC	0	0	0	AGG	0	0	0	GGC	0	0	0	TCC	0	0	0	AGA	0	0	0
CCA	0	0	0	CCA	0	0	0	CCC	0	0	0	AGA	0	0	0	AGA	0	0	0	AGA	0	0	0	GGA	0	0	0	GAG	0	0	0	GAA	0	0	0	TCC	0	0	0
TTA	0	0	0	CTT	0	0	0	GAA	0	0	0	GAC	0	0	0	TCC	0	0	0	GGC	0	0	0	CCC	0	0	0	AGA	0	0	0	ACC	0	0	0	ACA	0	0	0
TCG	0	0	0	ATC	0	0	0	GGA	0	0	0	AGA	0	0	0	ATT	0	0	0	AGA	0	0	0	GAC	0	0	0	AAC	0	0	0	TTA	0	0	0	AGA	0	0	0
TTT	0	0	0	TGG	0	4	0	ACC	0	0	0	TCC	0	0	0	CGA	0	0	0	TCA	0	0	0	AGG	0	0	0	AGA	0	0	0	GTA	0	0	0	TTA	0	0	0
CAG	0	0	0	GAC	0	0	0	GAA	0	0	0	AGT	0	0	0	TTG	0	0	0	ATT	0	0	0	CCC	0	0	0	GAC	0	0	0	ACT	0	0	0	GTG	0	0	0
ACC	0	0	0	GAC	0	0	0	GAA	0	0	0	CGA	0	0	0	GTG	0	0	0	CGC	0	0	0	GAA	0	0	0	ACA	0	0	0	GGA	0	0	0	GAT	0	0	0
CTC	0	0	0	CTG	0	0	0	GAA	0	0	0	TTA	0	0	0	AAC	0	0	0	TTA	0	0	0	GGA	0	0	0	TCA	0	0	0	TTC	0	0	0	GGA	0	0	0
CTC	0	0	0	CGG	0	0	0	GGT	0	0	0	GTA	0	0	0	GGA	0	0	0	GTG	0	0	0	ATC	0	0	0	ATA	0	0	0	TTA	0	0	0	TTC	0	0	0
CCA	0	0	0	AGC	0	0	0	GGA	0	0	0	CAT	0	0	0	TTC	0	0	0	GAT	0	0	0	GAA	0	0	0	AGA	0	0	0	GCA	0	0	0	TTC	0	0	0
GCA	0	0	0	CTG	0	0	0	GAG	0	0	0	GGA	0	0	0	TTA	0	0	0	GGA	0	0	0	GAA	0	0	0	TTA	0	0	0	ATT	0	0	0	GCA	0	0	0
CCG	0	0	0	TGC	0	0	0	AGA	0	0	0	TTC	0	0	0	GCA	0	0	0	TTC	0	0	0	GAA	0	0	0	GTG	0	0	0	ATC	0	0	0	CTT	0	0	0
AGG	0	0	0	CTC	0	0	0	GAC	0	0	0	TTA	0	0	0	CTT	0	0	0	TTA	0	0	0	GGT	0	0	0	GAT	0	0	0	TGG	0	3	1	ATC	0	0	0
GGA	0	0	0	TTC	0	0	0	AGA	0	0	0	GCA	0	0	0	TTC	0	0	0	GCA	0	0	0	GGA	0	0	0	GGA	0	0	0	GTC	0	0	0	TGG	6	2	0
CCA	0	0	0	AGC	0	0	0	GAC	0	0	0	CTC	0	0	0	TGG	0	2	0	CTC	0	0	0	GAG	0	0	0	TTC	0	0	0	GAC	0	0	0	GAC	0	0	0
GAC	0	0	0	TAC	0	0	0	AGA	0	0	0	ATC	0	0	0	GAC	0	0	0	TTC	0	0	0	AGA	0	0	0	TTA	0	0	0	CTA	0	0	0	GAT	0	0	0
AGG	0	0	0	CAC	0	0	0	TCA	0	0	0	TGG	8	8	0	GAC	0	0	0	TGG	1	1	0	GAC	0	0	0	GCA	0	0	0	CGG	0	0	0	CTG	0	0	0
CCC	0	0	0	CGC	0	0	0	AGA	0	0	0	GAC	0	0	0	TTG	0	0	0	GAC	0	0	0	AGA	0	0	0	CTT	0	0	0	AGC	0	0	0	AGG	0	0	0
GAA	0	0	0	TTG	0	0	0	TAT	0	0	0	GAT	0	0	0	AGG	0	0	0	GAC	0	0	0	GAC	0	0	0	ATC	0	0	0	CTG	0	0	0	AGC	0	0	0
GGA	0	0	0	AGA	0	0	0	TTA	0	0	0	CTG	0	0	0	AGC	0	0	0	CTG	0	0	0	ACA	0	0	0	TGG	1	3	1	TTC	0	0	0	CTG	0	0	0
ATC	0	0	0	GAC	0	0	0	GTG	0	0	0	CGG	0	0	0	CTG	0	0	0	CGG	0	0	0	TTC	0	0	0	GAA	0	0	0	CTT	0	0	0	AGC	0	0	0
GAA	0	0	0	TTA	0	0	0	ACT	0	0	0	AGC	0	0	0	TGT	0	0	0	AGC	0	0	0	GGA	0	0	0	GAT	0	0	0	TTC	0	0	0	CTC	0	0	0
GAA	0	0	0	CTC	0	0	0	GGA	0	0	0	CTG	0	0	0	CTC	0	0	0	CTG	0	0	0	CAA	0	0	0	CTG	0	0	0	AGC	0	0	0	TTC	0	0	0
GAA	0	0	0	TTG	0	0	0	TTC	0	0	0	TGC	0	0	0	TTC	0	0	0	TGC	0	0	0	TCA	0	0	0	CGG	0	0	0	TAC	0	0	0	ATC	0	0	0
GGT	0	0	0	ATT	0	0	0	TTG	0	0	0	CTC	0	0	0	AGC	0	0	0	CTC	0	0	0	GCG	0	0	0	AGC	0	0	0	CAC	0	0	0	TAC	0	0	0
GGA	0	0	0	GTA	0	0	0	ACA	0	0	0	TTC	0	0	0	TAC	0	0	0	TTC	0	0	0	AAC	0	0	0	CTG	0	0	0	CGC	0	0	0	CAC	0	0	0
GAG	0	0	0	ACG	0	0	0	CTT	0	0	0	AGC	0	0	0	CAC	0	0	0	AGC	0	0	0	GGA	0	0	0	TGC	0	0	0	TTG	0	0	0	CGC	0	0	0
AGA	0	0	0	AGG	0	0	0	ATC	0	0	0	TAC	0	0	0	CAC	0	0	0	TAC	0	0	0	TTC	0	0	0	CTC	0	0	0	AGA	0	0	0	TTG	0	0	0
AAC	0	0	0	ATT	0	0	0	TGG	0	1	1	CGT	0	0	0	TTG	0	0	0	CAC	0	0	0	TTA	0	0	0	TTC	0	0	0	GAC	0	0	0	AGA	0	0	0
AGA	0	0	0	GTG	0	0	0	ATC	0	0	0	CGC	0	0	0	AGA	0	0	0	CGC	0	0	0	GCG	0	0	0	AGC	0	0	0	TTA	0	0	0	GAC	0	0	0
GAC	0	0	0	GAA	0	0	0	GAC	0	0	0	TTG	0	0	0	AAC	0	0	0	TTG	0	0	0	ATT	0	0	0	TAC	0	0	0	CTC	0	0	0	TTA	0	0	0
AGA	0	0	0	CTT	0	0	0	CTG	0	0	0	AGC	0	0	0	TTA	0	0	0	AGA	0	0	0	GTC	0	0	0	CAC	0	0	0	TTA	0	0	0	CTC	0	0	0
TCC	0	0	0	CTG	0	0	0	CGG	0	0	0	GAC	0	0	0	CTC	0	0	0	GAC	0	0	0	TGG	1	1	0	CGC	0	0	0	ATT	0	0	0	TTG	0	0	0
GAT	0	0	0	GGA	0	0	0	AGC	0	0	0	TTA	0	0	0	TTG	0	0	0	TTA	0	0	0	GTC	0	0	0	TTG	0	0	0	GTA	0	0	0	ATT	0	0	0
CGA	0	0	0	CGC	0	0	0	CTG	0	0	0	CTC	0	0	0	ATT	0	0	0	CTC	0	0	0	GAT	0	0	0	AGA	0	0	0	ACG	0	0	0	GCA	0	0	0
TTA	0	0	0	AGG	0	0	0	TGC	0	0	0	TTG	0	0	0	GTA	0	0	0	TTG	0	0	0	TTG	0	0	0	GAC	0	0	0	AGG	0	0	0	GCG	0	0	0
GCG	0	0	0	GGG	0	0	0	CTC	0	0	0	ATT	0	0	0	GCG	0	0	0	ATT	0	0	0	AGG	0	0	0	TTA	0	0	0	ATT	0	0	0	AGG	0	0	0
AGC	0	0	0	TGG	1	2	0	TTC	0	0	0	GCA	0	0	0	AGG	0	0	0	GTA	0	0	0	AGC	0	0	0	CTC	0	0	0	GTG	0	0	0	ATT	0	0	0
GGA	0	0	0	GAA	0	0	0	AGC	0	0	0	ACG	0	0	0	ACT	0	0	0	ACG	0	0	0	CTG	0	0	0	TTG	0	0	0	GAA	0	0	0	GTG	0	0	0
TTC	0	0	0	CTC	0	0	0	TAC	0	0	0	AGG	0	0	0	GTG	0	0	0	AGG	0	0	0	TTC	0	0	0	ATT	0	0	0	CTT	0	0	0	GAA	0	0	0
TTA	0	0	0	CTC	0	0	0	CAC	0	0	0	ATT	0	0	0	GAA	0	0	0	ATT	0	0	0	CTC	0	0	0	GTA	0	0	0	CTG	0	0	0	ATT	0	0	0
GCA	0	0	0	AAA	0	0	0	CGC	0	0	0	GTG	0	0	0	ATT	0	0	0	GTG	0	0	0	TTC	0	0	0	ACG	0	0	0	GGA	0	0	0	CTG	0	0	0
ATT	0	0	0	TAT	0	0	0	TTG	0	0	0	GAA	0	0	0	CTG	0	0	0	GAA	0	0	0	AGC	0	0	0	AGG	0	0	0	CGC	0	0	0	GGA	0	0	0
TTC	0	0	0	TGG	0	4	0	AGA	0	0	0	CTT	0	0	0	GGA	0	0	0	CTT	0	0	0	TAC	0	0	0	ATT	0	0	0	AGG	0	0	0	CGC	0	0	0
TGG	0	5	0	TGG	0	3	1	GAC	0	0	0	CTG	0	0	0	CAC	0	0	0	CTG	0	0	0	CAC	0	0	0	GTG	0	0	0	GGG	0	0	0	AGG	0	0	0
ATC	0	0	0	AAT	0	0	0	TTA	0	0	0	GGA	0	0	0	AGG	0	0	0	GGA	0	0	0	CGC	0	0	0	GAA	0	0	0	TGG	1	4	0	GGG	0	0	0
GAC	0	0	0	CTC	0	0	0	CTC	0	0	0	CGC	0	0	0	GGG	0	0	0	CTC	0	0	0	TTG	0	0	0	CTT	0	0	0	GAA	0	0	0	TGG	5	1	0
CTA	0	0	0	CTG	0	0	0	TTG	0	0	0	AGG	0	0	0	TGG	1	1	0	AGG	0	0	0	AGA	0	0	0	CTG	0	0	0	GCC	0	0	0	GAA	0	0	0
CGG	0	0	0	CAG	0	0	0	ATT	0	0	0	GGG	0	0	0	GAA	0	0	0	GGG	0	0	0	GAC	0	0	0	GGA	0	0	0	CTC	0	0	0	ACC	0	0	0
AGC	0	0	0	TAT	0	0	0	GTA	0	0	0	TGG	8	7	0	GTC	0	0	0	TGG	1	1	0	TTA	0	0	0	CGC	0	0	0	AAG	0	0	0	CTC	0	0	0
CTG	0	0	0	TGG	2	2	0	ACG	0	0	0	GAA	0	0	0	CTC	0	0	0	GAG	0	0	0	CTC	0	0	0	AGG	0	0	0	TAT	0	0	0	AAA	0	0	0
TTC	0	0	0	AGA	0	0	0	AGG	0	0	0	GCC	0	0	0	AAA	0	0	0	ATC	0	0	0	TTG	0	0	0	GGG	0	0	0	TGG	0	2	0	TAT	0	0	0
CTC	0	0	0	CAG	0	0	0	ATT	0	0	0	CTC	0	0	0	TAT	0	0	0	CTG	0	0	0	ATT	0	0	0	TGG	3	2	0	TGG	0	3	0	TGG	0	5	0
TTC	0	0	0	GAA	0	0	0	GTG	0	0	0	AAA	0	0	0	TGG	0	0	0	AAG	0	0	0	GTA	0	0	0	GAA	0	0	0	AAC	0	0	0	TGG	0	5	0
AGC	0	0	0	CTG	0	0	0	GAA	0	0	0	TAT	0	0	0	TGG	1	1	0	TAT	0	0	0	ACG	0	0	0	ATC	0	0	0	CTC	0	0	0	AAT	0	0	0
TAC	0	0	0	AAG	0	0	0	CTT	0	0	0	TGT	0	0	0	AAT	0	0	0	TGG	0	3	0	AGG	0	0	0	CTC	0	0	0	CTG	0	0	0	CTC	0	0	0
CAC	0	0	0	AAG	0	0	0	CTG	0	0	0	TGG	4	12	2	CTC	0	0	0	TGG	1	1	0	ATT	0	0	0	AAG	0	0	0	CAG	0	0	0	CTA	0	0	0
CGC	0	0	0	AGT	0	0	0	GGA	0	0	0	AAT	0	0	0	CTG	0	0	0	AAC	0	0	0	GTG	0	0	0	TAT	0	0	0	TAT	0	0	0	CAG	0	0	0
TTG	0	0	0	GCT	0	0	0	CGC	0	0	0	CTC	0	0	0	CAG	0	0	0	CTC	0	0	0	GAA	0	0	0	TGG	0	0	0	TGG	0	1	0	TAC	0	0	0
AGG	0	0	0	GTT	0	0	0	AGG	0	0	0	CTG	0	0	0	TAT	0	0	0	CTG	0	0	0	TTT	0	0	0	TGG	0	3	0	AGC	0	0	0	TGG	2	3	1
GAC	0	0	0	AGC	0	0	0	GTG	0	0	0	CAA	0	0	0	TGG	1	1	0	CAG	0	0	0	CTG	0	0	0	AAT	0	0	0	CAG	0	0	0	AGT	0	0	0
TTA	0	0	0	TTG	0	0	0	TGG	1	1	0	TAT	0	0	0	AGT	0	0	0	TAT	0	0	0	GGA	0	0	0	CTC	0	0	0	GAA	0	0	0	CAG	0	0	0
CTC	0	0	0	CTC	0	0	0	GAA	0	0	0	TGG	4	14	2	CAG	0	0	0	TGG	1	2	0	CAC	0	0	0	CTG	0	0	0	TTA	0	0	0	GAA	0	0	0
TTG	0	0	0	AAC	0	0	0	GCC	0	0	0	ATT	0	0	0	GAA	0	0	0	ATT	0	0	0	AGG	0	0	0	CAG	0	0	0	AAG	0	0	0	CTA	0	0	0
CTG	0	0	0	GCC	0	0	0	CTC	0	0	0	CAG	0	0	0	CTA	0	0	0	CAG	0	0	0	GGG	0	0	0	TAT	0	0	0	AAG	0	0	0	AAG	0	0	0
ATA	0	0	0	ACA	0	0	0	AAA	0	0	0	GAA	0	0	0	AAG	0	0	0	GAA	0	0	0	TGG	1	0	0	TGG	1	2	0	AGT	0	0	0	AAT	0	0	0
GCG	0	0	0	GCC	0	0	0	TAT	0	0	0	CTA	0	0	0	AAT	0	0	0	CTA	0	0	0	GAA	0	0	0	AGT	0	0	0	GCC	0	0	0	AGT	0	0	0
AGG	0	0	0	ATA	0	0	0	TGG	0	1	0	AAG	0	0	0	AGT	0	0	0	AAG	0	0	0	GTC	0	0	0	CAG	0	0	0	ATT	0	0	0	GCT	0	0	0
GCT	0	0	0	GCA	0	0	0	TGG	0	1	1	AAT	0	0	0	GCT	0	0	0	AAT	0	0	0	CTC	0	0	0	GAA	0	0	0	AGC	0	0	0	GTT	0	0	0
GTG	0	0	0	GTA	0	0	0	AAC	0	0	0	AGT	0	0	0	GTT	0	0	0	AGT	0	0	0	AAA	0	0	0	CTA	0	0	0	TTG	0	0	0	AAC	0	0	0
GAA	0	0	0	GCT	0	0	0	CTC	0	0	0	GCT	0	0	0	AGC	0	0	0	GCT	0	0	0	TAC	0	0	0	AAG	0	0	0	CTC	0	0	0	TTG	0	0	0
CTT	0	0	0	GAG	0	0	0	CTC	0	0	0	GTT	0	0	0	TTG	0	0	0	ATC	0	0	0	GGG	0	0	0	AAT	0	0	0	AAC	0	0	0	CTC	0	0	0
CTG	0	0	0	GGA	0	0	0	CAG	0	0	0	AAC	0	0	0	CTA	0	0	0	AGC	0	0	0	TGG	0	1	1	AGT	0	0	0	ACC	0	0	0	AAT	0	0	0
GGA	0	0	0	ACA	0	0	0	TAT	0	0	0	TTG	0	0	0	AAT	0	0	0	TTG	0	0	0	AAT	0	0	0	GCT	0	0	0	ACA	0	0	0	GCC	0	0	0
CGC	0	0	0	GAT	0	0	0	TGG	1	0	0	CTT	0	0	0	GCC	0	0	0	CTG	0	0	0	CTC	0	0	0	GTT	0	0	0	GCC	0	0	0	ACA	0	0	0
AGG	0	0	0	AGG	0	0	0	AGT	0	0	0	AAT	0	0	0	ACA	0	0	0	AAT	0	0	0	CTG	0	0	0	AGC	0	0	0	ATA	0	0	0	GCT	0	0	0
GGG	0	0	0	ATT	0	0	0	CAG	0	0	0	ACA	0	0	0	GCT	0	0	0	GCC	0	0	0	CAG	0	0	0	TTG	0	0	0	GTA	0	0	0	GTA	0	0	0
TGG	4	2	1	ATA	0	0	0	GAG	0	0	0	ACT	0	0	0	ATA	0	0	0	ACA	0	0	0	TAT	0	0	0	TTT	0	0	0	GTA	0	0	0	ACA	0	0	0
GAA	0	0	0	GAA	0	0	0	ATA	0	0	0	GCT	0	0	0	GCA	0	0	0	GCT	0	0	0	TGG	0	1	0	GAT	0	0	0	GCT	0	0	0	GTA	0	0	0
GCC	0	0	0	GTA	0	0	0	AAG	0	0	0	ATA	0	0	0	GTA	0	0	0	ATA	0	0	0	AGC	0	0	0	GCT	0	0	0	GAG	0	0	0	GCT	0	0	0
CTC	0	0	0	GCT	0	0	0	AAT	0	0	0	GCA	0	0	0	GCT	0	0	0	ATA	0	0	0	CAG	0	0	0	ATA	0	0	0	GGG	0	0	0	GAG	0	0	0
AAA	0	0	0	CAA	0	0	0	AGT	0	0	0	GTA	0	0	0	GAG	0	0	0	GTA	0	0	0	GAA	0	0	0	GCT	0	0	0	ACA	0	0	0	GGG	0	0	0
TAT	0	0	0	AGA	0	0	0	GCT	0	0	0	GCT	0	0	0	GGA	0	0	0	GGT	0	0	0	ATC	0	0	0	GTA	0	0	0	GAT	0	0	0	ACA	0	0	0
TGG	0	4	0	GCT	0	0	0	GTT	0	0	0	GAA	0	0	0	ACA	0	0	0	GAG	0	0	0	AAG	0	0	0	GCA	0	0	0	AGA	0	0	0	GAT	0	0	0
TGG	0	9	0	TTT	0	0	0	AGC	0	0	0	GGG	0	0	0	GAT	0	0	0	GGG	0	0	0	AAT	0	0	0	GTA	0	0	0	GTT	0	0	0	AGG	0	0	0
AAT	0	0	0	AGA	0	0	0	TTG	0	0	0	ACA	0	0	0	AGG	0	0	0	ACA	0	0	0	AGT	0	0	0	GCT	0	0	0	ATA	0	0	0	ATT	0	0	0
CTC	0	0	0	GCT	0	0	0	CTC	0	0	0	GAT	0	0	0	ATC	0	0	0	GAT	0	0	0	GCT	0	0	0	GAA	0	0	0	GAA	0	0	0	ATA	0	0	0
CTG	0	0	0	ATC	0	0	0	AAC	0	0	0	AGA	0	0	0	ATA	0	0	0	AGG	0	0	0	GTC	0	0	0	GGG	0	0	0	GTA	0	0	0	GAA	0	0	0
CAG	0	0	0	CTC	0	0	0	GCC	0	0	0	ATT	0	0	0	GAA	0	0	0	ATT	0	0	0	AGC	0	0	0	ACA	0	0	0	TTA	0	0	0	GCA	0	0	0
TAT	0	0	0	CAC	0	0	0	ACA	0	0	0	TTA	0	0	0	GTA	0	0	0	CTA	0	0	0	TTG	0	0	0	GAT	0	0	0	CAA	0	0	0	GTA	0	0	0
TGG	2	2	1	ATA	0	0	0	GCC	0	0	0	GAA	0	0	0	GTA	0	0	0	GAA	0	0	0	CTC	0	0	0	AGG	0	0	0	AGA	0	0	0	CAA	0	0	0
AGT	0	0	0	CCT	0	0	0	ATA	0	0	0	TTA	0	0	0	CAA	0	0	0	GCA	0	0	0	AAC	0	0	0	GTT	0	0	0	GCT	0	0	0	AGA	0	0	0
CAG	0	0	0	AGA	0	0	0	GCA	0	0	0	TTA	0	0	0	AGA	0	0	0	ATA	0	0	0	GCC	0	0	0	ATA	0	0	0	TGT	0	0	0	ACT	0	0	0
GAA	0	0	0	AGA	0	0	0	GTA	0	0	0	CAA	0	0	0	GCT	0	0	0	CAA	0	0	0	ACA	0	0	0	GAA	0	0	0	AGA	0	0	0	TGT	0	0	0
ATA	0	0	0	ATA	0	0	0	GCT	0	0	0	AGA	0	0	0	GGT	0	0	0	AGA	0	0	0	GCA	0	0	0	GTA	0	0	0	GCT	0	0	0	AGA	0	0	0
AAG	0	0	0	AGA	0	0	0	GAG	0	0	0	GCT	0	0	0	AGA	0	0	0	GCT	0	0	0	ATA	0	0	0	GTA	0	0	0	ATT	0	0	0	GCT	0	0	0
AAT	0	0	0	CAG	0	0	0	GGG	0	0	0	TTT	0	0	0	GCT	0	0	0	TAT	0	0	0	GCA	0	0	0	CAA	0	0	0	CTC	0	0	0	ATT	0	0	0
AGT	0	0	0	GGT	0	0	0	ACT	0	0	0	AGA	0	0	0	ATT	0	0	0	AGA	0	0	0	GTA	0	0	0	AGA	0	0	0	AAC	0	0	0	CTC	0	0	0
GCT	0	0	0	GCA	0	0	0	GAT	0	0	0	GCT	0	0	0	CTC	0	0	0	GCT	0	0	0	GCT	0	0	0	GCT	0	0	0	ATA	0	0	0	CAC	0	0	0
GTT	0	0	0	GAA	0	0	0	AGG	0	0	0	GTT	0	0	0	CAC	0	0	0	TTT	0	0	0	GAG	0	0	0	TTT	0	0	0	CCT	0	0	0	ATA	0	0	0
AAC	0	0	0	AGG	0	0	0	ATT	0	0	0	CTT	0	0	0	ATA	0	0	0	ATC	0	0	0	GGG	0	0	0	AGA	0	0	0	AGA	0	0	0	CCT	0	0	0
TTG	0	0	0	GCT	0	0	0	ATA	0	0	0	CAC	0	0	0	CCT	0	0	0	CAC	0	0	0	ACA	0	0	0	GCT	0	0	0	AGA	0	0	0	AGA	0	0	0
TTT	0	0	0	TTG	0	0	0	GAA	0	0	0	ATA	0	0	0	ACT	0	0	0	ATA	0	0	0	GAT	0	0	0	ATC	0	0	0	ATA	0	0	0	AGA	0	0	0
AAT	0	0	0	ATA	0	0	0	GTA	0	0	0	CCC	0	0	0	AGA	0	0	0	CCT	0	0	0	AGG	0	0	0	TAC	0	0	0	AGA	0	0	0	ATA	0	0	0
GCC	0	0	0	TAA	0	0	0	GCA	0	0	0	AGA	0	0	0	GTA	0	0	0	AGA	0	0	0	ATT	0	0	0	AAC	0	0	0	CAG	0	0	0	AGA	0	0	0
ACA	0	0	0					CAA	0	0	0	AGA	0	0	0	AGA	0	0	0	AGA	0	0	0	ATA	0	0	0	ATA	0	0	0	GGC	0	0	0	CAA	0	0	0
GCC	0	0	0					AGA	0	0	0	ATA	0	0	0	CAA	0	0	0	ATA	0	0	0	GAA	0	0	0	CCT	0	0	0	TTT	0	0	0	GGC	0	0	0
ATA	0	0	0					GCT	0	0	0	AGA	0	0	0	GGC	0	0	0	AGA	0	0	0	ATA	0	0	0	AGA	0	0	0	GAA	0	0	0	TTG	0	0	0
GCA	0	0	0					GGT	0	0	0	CAG	0	0	0	TTA	0	0	0	CAG	0	0	0	TTA	0	0	0	AGA	0	0	0	AGG	0	0	0	GAA	0	0	0
GTA	0	0	0					AGA	0	0	0	GGC	0	0	0	GAA	0	0	0	GGC	0	0	0	CAA	0	0	0	ATA	0	0	0	GCT	0	0	0	AGG	0	0	0
GCT	0	0	0					GCT	0	0	0	TTT	0	0	0	AGG	0	0	0	TTA	0	0	0	AGA	0	0	0	AGA	0	0	0	TTG	0	0	0	ATT	0	0	0
GAG	0	0	0					ATT	0	0	0	GAA	0	0	0	GCT	0	0	0	GAA	0	0	0	ATT	0	0	0	CAG	0	0	0	CTA	0	0	0	TTA	0	0	0
GGA	0	0	0					CTC	0	0	0	AGG	0	0	0	TTG	0	0	0	AGG	0	0	0	TTT	0	0	0	GGT	0	0	0	TAA	0	0	0	CTA	0	0	0
ACA	0	0	0					CAC	0	0	0	AGC	0	0	0	CTG	0	0	0	TTT	0	0	0	AGA	0	0	0	TTG	0	0	0					TAA	0	0	0
GAT	0	0	0					ATA	0	0	0	TTG	0	0	0	TAA	0	0	0	TTG	0	0	0	GCT	0	0	0	GAA	0	0	0
AGG	0	0	0					CCC	0	0	0	CTA	0	0	0					CTA	0	0	0	GTT	0	0	0	AGG	0	0	0
GTT	0	0	0					ACA	0	0	0	TAA	0	0	0					TAA	0	0	0	CTT	0	0	0	GCT	0	0	0
ATA	0	0	0					CGA	0	0	0													CAC	0	0	0	TTA	0	0	0
GAA	0	0	0					ATA	0	0	0													ATA	0	0	0	CTA	0	0	0
GTA	0	0	0					AGA	0	0	0													CCT	0	0	0	TAA	0	0	0
GTA	0	0	0					CAA	0	0	0													ACA	0	0	0
CAA	0	0	0					GGC	0	0	0													AGA	0	0	0
AGA	0	0	0					TTG	0	0	0													ATA	0	0	0
GCT	0	0	0					GAA	0	0	0													AGA	0	0	0
TTT	0	0	0					AGG	0	0	0													CAG	0	0	0
AGA	0	0	0					GCT	0	0	0													GGC	0	0	0
ATT	0	0	0					CTA	0	0	0													TTA	0	0	0
ATT	0	0	0					CAA	0	0	0													GAA	0	0	0
CTC	0	0	0					TAA	0	0	0													AGG	0	0	0
CGC	0	0	0																					GCT	0	0	0
ATA	0	0	0																					TTG	0	0	0
CCT	0	0	0																					CTA	0	0	0
ACA	0	0	0																					TAA	0	0	0
AGA	0	0	0
ATA	0	0	0
AGA	0	0	0
CAG	0	0	0
GGA	0	0	0
GCA	0	0	0
GAA	0	0	0
AAA	0	0	0
GCT	0	0	0
TTG	0	0	0
CTA	0	0	0
TAA	0	0	0
